# Supplementary material for: Precision medicine for asthma treatment: Unlocking the potential of the epigenome and microbiome
Source: J Allergy Clin Immunol. Author manuscript; Available in PMC 2026 Feb 1. (PMC12002393; doi:10.1016/j.jaci.2024.06.010)
Supplement: Supplementary Tables E1 and E2 [file NIHMS2067497-supplement-Supplementary_Tables_E1_and_E2.xlsx]

## Sheet: Table E1
Supplementary Table E1. Summary statistics and annotation of CpGs associated with asthma treatments.
CpG	Drug	Outcome	Tissue	Chromosome	Position_hg38	Gene	Effect*	P-value†	Reference	Observations
chr6:132715435	SCS and ICS	Effect on DNAm and drug response (hospital discharge)	Nasal brushings	6	132715435	VNN1	+	0.003	Xiao et al. 2015. PMID: 25910714	Nominal association but validated by pyrosequencing. Associated with gene expression. Not replicated
chr14:56810454	SCS	Effect on DNAm	Nasal brushings	14	56810454	OTX2	-	0.01	Zhang et al. 2017. PMID: 29028809	Nominal association but validated by pyrosequencing. Not replicated
cg23365739	SCS	Effect on DNAm	Nasal brushings	14	56810460	OTX2	-0.104193	0.00199319	Zhang et al. 2017. PMID: 29028809	Nominal association but validated by pyrosequencing. Not replicated
chr14:56810487	SCS	Effect on DNAm	Nasal brushings	14	56810487	OTX2	-	0.005	Zhang et al. 2017. PMID: 29028809	Nominal association but validated by pyrosequencing. Not replicated
cg15607672	SCS	Effect on DNAm	Nasal brushings	14	56810509	OTX2	-0.120036	0.00168901	Zhang et al. 2017. PMID: 29028809	Nominal association but validated by pyrosequencing. Not replicated
cg10208301	SCS and ICS	Drug response (hospital discharge)	Nasal brushings	11	6571515	DNHD1	-	0.011	Zhang et al. 2017. PMID: 29028809	Nominal association but validated by pyrosequencing. Not replicated
chr11:18412007	SCS and ICS	Drug response (hospital discharge)	Nasal brushings	11	18412007	LDHC	-	0.004	Zhang et al. 2017. PMID: 29028809	Nominal association but validated by pyrosequencing. Not replicated
chr11:18412009	SCS and ICS	Drug response (hospital discharge)	Nasal brushings	11	18412009	LDHC	-	0.012	Zhang et al. 2017. PMID: 29028809	Nominal association but validated by pyrosequencing. Not replicated
cg14332815	SCS and ICS	Drug response (hospital discharge)	Nasal brushings	11	18412017	LDHC	-	0.004	Zhang et al. 2017. PMID: 29028809	Nominal association but validated by pyrosequencing. Not replicated
cg04431054	SCS and ICS	Drug response (hospital discharge)	Nasal brushings	5	127517332	PRRC1	-	0.014	Zhang et al. 2017. PMID: 29028809	Nominal association but validated by pyrosequencing. Not replicated
cg00066816	ICS	Drug response (severe exacerbations)	Whole blood	5	159331345	IL12B	-	<1e-5	Wang et al. 2019a. PMID: 31187518	Nominal association in the discovery but significant association in a meta-analyses in three cohorts (Q-value<0.05). Associated with gene expression in one cohort
cg00557354	ICS	Drug response (OCS use)	Whole blood	13	111115552	ARHGEF7	-	0.0001	Wang et al. 2019a. PMID: 31187518	Nominal association in the discovery but significant association in a meta-analyses in three cohorts (Q-value<0.05)
cg04256470	ICS	Drug response (OCS use)	Whole blood	1	10450408	CORT, CENPS	+	0.0002	Wang et al. 2019a. PMID: 31187518	Nominal association in the discovery but significant association in a meta-analyses in three cohorts (Q-value<0.05). Associated with gene expression in one cohort
cg09495977	ICS	Drug response (OCS use)	Whole blood	4	8269780	HTRA3	-	0.0001	Wang et al. 2019a. PMID: 31187518	Nominal association in the discovery but significant association in a meta-analyses in three cohorts (Q-value<0.05)
cg12333095	ICS	Drug response (OCS use)	Whole blood	12	109999230	ANKRD13A	-	0.0002	Wang et al. 2019a. PMID: 31187518	Nominal association in the discovery but significant association in a meta-analyses in three cohorts (Q-value<0.05)
cg13818573	ICS	Drug response (OCS use)	Whole blood	17	44968004	C1QL1	-	0.0002	Wang et al. 2019a. PMID: 31187518	Nominal association in the discovery but significant association in a meta-analyses in three cohorts (Q-value<0.05)
cg21589280	ICS	Drug response (OCS use)	Whole blood	1	85464468	DDAH1	-	0.0002	Wang et al. 2019a. PMID: 31187518	Nominal association in the discovery but significant association in a meta-analyses in three cohorts (Q-value<0.05)
cg03080985	ICS	Drug response (OCS use)	Whole blood	6	79630966	SH3BGRL2	-	0.0004	Wang et al. 2019a. PMID: 31187518	Nominal association in the discovery but significant association in a meta-analyses in three cohorts (Q-value<0.05)
cg04330449	ICS	Drug response (OCS use)	Whole blood	5	135535476	NEUROG1	-	0.0004	Wang et al. 2019a. PMID: 31187518	Nominal association in the discovery but significant association in a meta-analyses in three cohorts (Q-value<0.05)
cg05307923	ICS	Drug response (OCS use)	Whole blood	10	1737473	ADARB2	-	0.0004	Wang et al. 2019a. PMID: 31187518	Nominal association in the discovery but significant association in a meta-analyses in three cohorts (Q-value<0.05)
cg08724517	ICS	Drug response (OCS use)	Whole blood	4	155377052	MAP9	+	0.0004	Wang et al. 2019a. PMID: 31187518	Nominal association in the discovery but significant association in a meta-analyses in three cohorts (Q-value<0.05)
cg11665562	ICS	Drug response (OCS use)	Whole blood	14	90257118	PSMC1	-	0.0004	Wang et al. 2019a. PMID: 31187518	Nominal association in the discovery but significant association in a meta-analyses in three cohorts (Q-value<0.05)
cg14269514	ICS	Drug response (OCS use)	Whole blood	1	151763654	OAZ3, MRPL9	-	0.0006	Wang et al. 2019a. PMID: 31187518	Nominal association in the discovery but significant association in a meta-analyses in three cohorts (Q-value<0.05)
cg24322623	ICS	Drug response (OCS use)	Whole blood	11	17718883	MYOD1	-	0.0007	Wang et al. 2019a. PMID: 31187518	Nominal association in the discovery but significant association in a meta-analyses in three cohorts (Q-value<0.05)
cg27254601	ICS	Drug response (lung function improvement)	Whole blood	16	29805783	MAZ, BOLA2	3.598	0.0005	Wang et al. 2019b. PMID: 30640894	Nominal association but not attempted for replication. Associated with gene expression.
cg15607672	ICS	Drug response (lung function improvement)	Whole blood	14	56810509	OTX2	2.123	0.0363	Wang et al. 2019b. PMID: 30640894	Nominal association but not attempted for replication
cg25214924	ICS	Drug exposure	Whole blood	6	163096541	AK058177	-0.016	2.5e-08	Kere et al. 2020. PMID: 31498880	Genome-wide (FDR<0.05) but not replicated. Identified in individuals exposed to any asthma medication.
cg03877376	ICS	Drug exposure	Whole blood	12	114408357	TBX5	0.008	2e-07	Kere et al. 2020. PMID: 31498880	Genome-wide (FDR<0.05) but not replicated. Identified in individuals exposed to any asthma medication.
cg20423602	ICS	Drug exposure	Whole blood	10	1518397	ADARB2-AS1	-0.014	5.5e-07	Kere et al. 2020. PMID: 31498880	Genome-wide (FDR<0.05) but not replicated. Identified in individuals exposed to any asthma medication.
cg15954046	ICS	Drug exposure	Whole blood	1	156136035	LMNA	-0.012	5.5e-07	Kere et al. 2020. PMID: 31498880	Genome-wide (FDR<0.05) but not replicated. Identified in individuals exposed to any asthma medication.
cg23966329	ICS	Drug exposure	Whole blood	17	4366836	UBE2G1	-0.003	1.3e-06	Kere et al. 2020. PMID: 31498880	Genome-wide (FDR<0.05) but not replicated. Identified in individuals exposed to any asthma medication.
cg14063914	ICS	Drug exposure	Whole blood	6	158167931	SERAC1	-0.007	1.7e-06	Kere et al. 2020. PMID: 31498880	Genome-wide (FDR<0.05) but not replicated. Identified in individuals exposed to any asthma medication.
cg21731304	ICS	Drug exposure	Whole blood	3	139627976	NMNAT3	-0.021	2e-06	Kere et al. 2020. PMID: 31498880	Genome-wide (FDR<0.05) but not replicated. Identified in individuals exposed to any asthma medication.
cg16048421	ICS	Drug exposure	Whole blood	10	45180129	LOC338579	0.014	3.9e-07	Kere et al. 2020. PMID: 31498880	Genome-wide (FDR<0.05) but not replicated. Identified in individuals exposed to any corticosteroids.
cg15115986	ICS	Drug exposure	Whole blood	1	169795022	C1orf112	-0.004	4.9e-07	Kere et al. 2020. PMID: 31498880	Genome-wide (FDR<0.05) but not replicated. Identified in individuals exposed to any corticosteroids.
cg03877376	ICS	Drug exposure	Whole blood	12	114408357	TBX5	0.008	5.5e-07	Kere et al. 2020. PMID: 31498880	Genome-wide (FDR<0.05) but not replicated. Identified in individuals exposed to any corticosteroids.
cg03146079	ICS	Drug exposure	Whole blood	4	2927895	ADD1	-0.005	5.9e-07	Kere et al. 2020. PMID: 31498880	Genome-wide (FDR<0.05) but not replicated. Identified in individuals exposed to any corticosteroids.
cg17629264	ICS	Drug exposure	Whole blood	22	50604967	MAPK8IP2	-0.021	6.1e-07	Kere et al. 2020. PMID: 31498880	Genome-wide (FDR<0.05) but not replicated. Identified in individuals exposed to any corticosteroids.
cg24144651	ICS	Drug exposure	Whole blood	10	95231704	BC043227	-0.009	8.8e-07	Kere et al. 2020. PMID: 31498880	Genome-wide (FDR<0.05) but not replicated. Identified in individuals exposed to any corticosteroids.
cg00025044	ICS	Drug exposure	Whole blood	10	49508433	ERCC6	-0.011	1e-06	Kere et al. 2020. PMID: 31498880	Genome-wide (FDR<0.05) but not replicated. Identified in individuals exposed to any corticosteroids.
cg25745861	ICS	Drug exposure	Whole blood	1	32904134	TMEM54	0.012	1.1e-06	Kere et al. 2020. PMID: 31498880	Genome-wide (FDR<0.05) but not replicated. Identified in individuals exposed to any corticosteroids.
cg14136328	ICS	Drug exposure	Whole blood	12	78794108	SYT1	-0.013	1.1e-06	Kere et al. 2020. PMID: 31498880	Genome-wide (FDR<0.05) but not replicated. Identified in individuals exposed to any corticosteroids.
cg18046087	ICS	Drug exposure	Whole blood	11	66267805	KLC2	-0.006	1.1e-06	Kere et al. 2020. PMID: 31498880	Genome-wide (FDR<0.05) but not replicated. Identified in individuals exposed to any corticosteroids.
cg03043078	ICS	Drug exposure	Whole blood	12	131854191	MMP17	-0.006	2e-06	Kere et al. 2020. PMID: 31498880	Genome-wide (FDR<0.05) but not replicated. Identified in individuals exposed to any corticosteroids.
cg07665222	ICS	Drug exposure	Whole blood	11	125682291	ACRV1	-0.022	3.3e-07	Kere et al. 2020. PMID: 31498880	Genome-wide (FDR<0.05) but not replicated. Identified in individuals continuosly exposed to any corticosteroids.
cg03877376	ICS	Drug exposure	Whole blood	12	114408357	TBX5	0.01	9.4e-07	Kere et al. 2020. PMID: 31498880	Genome-wide (FDR<0.05) but not replicated. Identified in individuals continuosly exposed to any corticosteroids.
cg22997262	ICS	Drug exposure	Whole blood	22	25115021	LOC100128531	0.017	1.1e-06	Kere et al. 2020. PMID: 31498880	Genome-wide (FDR<0.05) but not replicated. Identified in individuals continuosly exposed to any corticosteroids.
cg15074789	ICS	Drug exposure	Whole blood	1	16124942	EPHA2	-0.008	1.2e-06	Kere et al. 2020. PMID: 31498880	Genome-wide (FDR<0.05) but not replicated. Identified in individuals continuosly exposed to any corticosteroids.
cg13688889	ICS	Drug exposure	Whole blood	9	97846425	FOXE1	-0.048	1.4e-06	Kere et al. 2020. PMID: 31498880	Genome-wide (FDR<0.05) but not replicated. Identified in individuals continuosly exposed to any corticosteroids.
cg00947413	ICS	Drug exposure	Whole blood	2	134027821	MIR3679	-0.044	1.8e-06	Kere et al. 2020. PMID: 31498880	Genome-wide (FDR<0.05) but not replicated. Identified in individuals continuosly exposed to any corticosteroids.
cg26281051	ICS	Drug exposure	Whole blood	20	227162	DEFB129	-0.018	2e-06	Kere et al. 2020. PMID: 31498880	Genome-wide (FDR<0.05) but not replicated. Identified in individuals continuosly exposed to any corticosteroids.
cg25745861	ICS	Drug exposure	Whole blood	1	32904134	TMEM54	0.016	2.6e-06	Kere et al. 2020. PMID: 31498880	Genome-wide (FDR<0.05) but not replicated. Identified in individuals continuosly exposed to any corticosteroids.
cg13492223	ICS	Drug exposure	Whole blood	19	5839890	FUT6	0.017	2.9e-06	Kere et al. 2020. PMID: 31498880	Genome-wide (FDR<0.05) but not replicated. Identified in individuals continuosly exposed to any corticosteroids.
cg11280395	Albuterol	Drug response (BDR)	Nasal brushings	12	112229034	HECTD4	-0.08	2.19e-17	Cardenas et al. 2019. PMID: 31300640	Genome-wide (Bonferroni threshold<0.05) but not attempted for replication
cg14286228	Albuterol	Drug response (BDR)	Nasal brushings	16	3147660	CASP16P, ZNF213	-0.07	1.16e-15	Cardenas et al. 2019. PMID: 31300640	Genome-wide (Bonferroni threshold<0.05) but not attempted for replication
cg16925811	Albuterol	Drug response (BDR)	Nasal brushings	2	113915342	ACTR3	-0.12	4.94e-15	Cardenas et al. 2019. PMID: 31300640	Genome-wide (Bonferroni threshold<0.05) but not attempted for replication
cg01164511	Albuterol	Drug response (BDR)	Nasal brushings	1	236521954	LGALS8	-0.08	5.45e-14	Cardenas et al. 2019. PMID: 31300640	Genome-wide (Bonferroni threshold<0.05) but not attempted for replication
cg02715719	Albuterol	Drug response (BDR)	Nasal brushings	11	3893021	STIM1	-0.05	1.28e-13	Cardenas et al. 2019. PMID: 31300640	Genome-wide (Bonferroni threshold<0.05) but not attempted for replication
cg04529860	Albuterol	Drug response (BDR)	Nasal brushings	19	39410010	MIR4530	0.05	1.39e-13	Cardenas et al. 2019. PMID: 31300640	Genome-wide (Bonferroni threshold<0.05) but not attempted for replication
cg17175889	Albuterol	Drug response (BDR)	Nasal brushings	10	104666919	SORCS3	-0.11	6.21e-13	Cardenas et al. 2019. PMID: 31300640	Genome-wide (Bonferroni threshold<0.05) but not attempted for replication
cg04568519	Albuterol	Drug response (BDR)	Nasal brushings	7	158591798	MIR5707	-0.06	1.03e-12	Cardenas et al. 2019. PMID: 31300640	Genome-wide (Bonferroni threshold<0.05) but not attempted for replication
cg12292648	Albuterol	Drug response (BDR)	Nasal brushings	8	11350214	TDH	-0.07	1.25e-12	Cardenas et al. 2019. PMID: 31300640	Genome-wide (Bonferroni threshold<0.05) but not attempted for replication
cg25444952	Albuterol	Drug response (BDR)	Nasal brushings	19	19501025	GATAD2A	-0.06	2.09e-12	Cardenas et al. 2019. PMID: 31300640	Genome-wide (Bonferroni threshold<0.05) but not attempted for replication
cg04171437	Albuterol	Drug response (BDR)	Nasal brushings	20	63210014	YTHDF1	-0.05	2.76e-12	Cardenas et al. 2019. PMID: 31300640	Genome-wide (Bonferroni threshold<0.05) but not attempted for replication
cg04332422	Albuterol	Drug response (BDR)	Nasal brushings	14	81386100	STON2	-0.05	6.45e-12	Cardenas et al. 2019. PMID: 31300640	Genome-wide (Bonferroni threshold<0.05) but not attempted for replication
cg04711291	Albuterol	Drug response (BDR)	Nasal brushings	16	53989179	FTO	-0.04	6.58e-12	Cardenas et al. 2019. PMID: 31300640	Genome-wide (Bonferroni threshold<0.05) but not attempted for replication
cg16165245	Albuterol	Drug response (BDR)	Nasal brushings	7	92853817	CDK6, LOC101927497	-0.08	1.3e-11	Cardenas et al. 2019. PMID: 31300640	Genome-wide (Bonferroni threshold<0.05) but not attempted for replication
cg00964908	Albuterol	Drug response (BDR)	Nasal brushings	17	42659562	TUBG2	0.08	4.93e-11	Cardenas et al. 2019. PMID: 31300640	Genome-wide (Bonferroni threshold<0.05) but not attempted for replication
cg03729042	Albuterol	Drug response (BDR)	Nasal brushings	1	183591788	NCF2	-0.06	6.25e-11	Cardenas et al. 2019. PMID: 31300640	Genome-wide (Bonferroni threshold<0.05) but not attempted for replication
cg10076572	Albuterol	Drug response (BDR)	Nasal brushings	8	538170	TDRP, C8orf42	-0.04	6.71e-11	Cardenas et al. 2019. PMID: 31300640	Genome-wide (Bonferroni threshold<0.05) but not attempted for replication
cg13316650	Albuterol	Drug response (BDR)	Nasal brushings	18	80187813	PARD6G	-0.06	6.82e-11	Cardenas et al. 2019. PMID: 31300640	Genome-wide (Bonferroni threshold<0.05) but not attempted for replication
cg12101273	Albuterol	Drug response (BDR)	Nasal brushings	11	28326563	METTL15	-0.11	1.04e-10	Cardenas et al. 2019. PMID: 31300640	Genome-wide (Bonferroni threshold<0.05) but not attempted for replication
cg11296421	Albuterol	Drug response (BDR)	Nasal brushings	3	24599414	NA	-0.1	1.18e-10	Cardenas et al. 2019. PMID: 31300640	Genome-wide (Bonferroni threshold<0.05) but not attempted for replication
cg03245883	Albuterol	Drug response (BDR)	Nasal brushings	9	126400439	MVB12B	-0.1	3.17e-10	Cardenas et al. 2019. PMID: 31300640	Genome-wide (Bonferroni threshold<0.05) but not attempted for replication
cg20451553	Albuterol	Drug response (BDR)	Nasal brushings	7	140608903	DENND2A	-0.04	3.91e-10	Cardenas et al. 2019. PMID: 31300640	Genome-wide (Bonferroni threshold<0.05) but not attempted for replication
cg20760359	Albuterol	Drug response (BDR)	Nasal brushings	12	51919859	ACVRL1	-0.04	4.91e-10	Cardenas et al. 2019. PMID: 31300640	Genome-wide (Bonferroni threshold<0.05) but not attempted for replication
cg08869319	Albuterol	Drug response (BDR)	Nasal brushings	4	168833555	PALLD	-0.2	5.15e-10	Cardenas et al. 2019. PMID: 31300640	Genome-wide (Bonferroni threshold<0.05) but not attempted for replication
cg25073435	Albuterol	Drug response (BDR)	Nasal brushings	18	50269415	MBD1	-0.04	5.21e-10	Cardenas et al. 2019. PMID: 31300640	Genome-wide (Bonferroni threshold<0.05) but not attempted for replication
cg23572608	Albuterol	Drug response (BDR)	Nasal brushings	22	38445391	KCNJ4	-0.05	5.4e-10	Cardenas et al. 2019. PMID: 31300640	Genome-wide (Bonferroni threshold<0.05) but not attempted for replication
cg04944959	Albuterol	Drug response (BDR)	Nasal brushings	9	69011344	PRKACG	-0.08	6.14e-10	Cardenas et al. 2019. PMID: 31300640	Genome-wide (Bonferroni threshold<0.05) but not attempted for replication
cg13644923	Albuterol	Drug response (BDR)	Nasal brushings	7	23906907	STK31	-0.11	7.38e-10	Cardenas et al. 2019. PMID: 31300640	Genome-wide (Bonferroni threshold<0.05) but not attempted for replication
cg26322450	Albuterol	Drug response (BDR)	Nasal brushings	21	45163914	ADARB1	-0.16	7.52e-10	Cardenas et al. 2019. PMID: 31300640	Genome-wide (Bonferroni threshold<0.05) but not attempted for replication
cg25877019	Albuterol	Drug response (BDR)	Nasal brushings	7	4763984	FOXK1	-0.18	9.59e-10	Cardenas et al. 2019. PMID: 31300640	Genome-wide (Bonferroni threshold<0.05) but not attempted for replication
cg14203411	Albuterol	Drug response (BDR)	Nasal brushings	10	1006983	GTPBP4	-0.06	9.81e-10	Cardenas et al. 2019. PMID: 31300640	Genome-wide (Bonferroni threshold<0.05) but not attempted for replication
cg04426779	Albuterol	Drug response (BDR)	Nasal brushings	2	910627	SNTG2, C2orf90	-0.08	1.62e-09	Cardenas et al. 2019. PMID: 31300640	Genome-wide (Bonferroni threshold<0.05) but not attempted for replication
cg03792042	Albuterol	Drug response (BDR)	Nasal brushings	8	143971067	PLEC1	-0.3	2.5e-09	Cardenas et al. 2019. PMID: 31300640	Genome-wide (Bonferroni threshold<0.05) but not attempted for replication
cg18400281	Albuterol	Drug response (BDR)	Nasal brushings	10	24344374	KIAA1217	0.11	2.93e-09	Cardenas et al. 2019. PMID: 31300640	Genome-wide (Bonferroni threshold<0.05) but not attempted for replication
cg17115864	Albuterol	Drug response (BDR)	Nasal brushings	11	111163050	C11orf53	-0.19	3.92e-09	Cardenas et al. 2019. PMID: 31300640	Genome-wide (Bonferroni threshold<0.05) but not attempted for replication
cg10254252	Albuterol	Drug response (BDR)	Nasal brushings	4	174918265	ADAM29	-0.23	6.48e-09	Cardenas et al. 2019. PMID: 31300640	Genome-wide (Bonferroni threshold<0.05) but not attempted for replication
cg15748917	Albuterol	Drug response (BDR)	Nasal brushings	5	78912180	ARSB	-0.09	7.32e-09	Cardenas et al. 2019. PMID: 31300640	Genome-wide (Bonferroni threshold<0.05) but not attempted for replication
cg17274428	Albuterol	Drug response (BDR)	Nasal brushings	5	157743593	LSM11	-0.02	8.02e-09	Cardenas et al. 2019. PMID: 31300640	Genome-wide (Bonferroni threshold<0.05) but not attempted for replication
cg13033770	Albuterol	Drug response (BDR)	Nasal brushings	7	92653372	CDK6	-0.14	8.4e-09	Cardenas et al. 2019. PMID: 31300640	Genome-wide (Bonferroni threshold<0.05) but not attempted for replication
cg01786467	Albuterol	Drug response (BDR)	Nasal brushings	4	108027712	HADH	-0.07	1.13e-08	Cardenas et al. 2019. PMID: 31300640	Genome-wide (Bonferroni threshold<0.05) but not attempted for replication
cg10045304	Albuterol	Drug response (BDR)	Nasal brushings	11	44506512	CD82	-0.15	1.95e-08	Cardenas et al. 2019. PMID: 31300640	Genome-wide (Bonferroni threshold<0.05) but not attempted for replication
cg10295577	Albuterol	Drug response (BDR)	Nasal brushings	7	32333366	PDE1C	-0.19	2.02e-08	Cardenas et al. 2019. PMID: 31300640	Genome-wide (Bonferroni threshold<0.05) but not attempted for replication
cg27582739	Albuterol	Drug response (BDR)	Nasal brushings	11	112962336	NCAM1	0.1	2.07e-08	Cardenas et al. 2019. PMID: 31300640	Genome-wide (Bonferroni threshold<0.05) but not attempted for replication
cg24561753	Albuterol	Drug response (BDR)	Nasal brushings	15	77107635	PEAK1	-0.09	2.46e-08	Cardenas et al. 2019. PMID: 31300640	Genome-wide (Bonferroni threshold<0.05) but not attempted for replication
cg20685067	Albuterol	Drug response (BDR)	Nasal brushings	1	18780648	PAX7	-0.08	2.68e-08	Cardenas et al. 2019. PMID: 31300640	Genome-wide (Bonferroni threshold<0.05) but not attempted for replication
cg19952821	Albuterol	Drug response (BDR)	Nasal brushings	18	63701972	SERPINB11	-0.11	3.27e-08	Cardenas et al. 2019. PMID: 31300640	Genome-wide (Bonferroni threshold<0.05) but not attempted for replication
cg19233284	Albuterol	Drug response (BDR)	Nasal brushings	2	121706175	NIFK-AS1	-0.07	3.89e-08	Cardenas et al. 2019. PMID: 31300640	Genome-wide (Bonferroni threshold<0.05) but not attempted for replication
cg24702216	Albuterol	Drug response (BDR)	Nasal brushings	16	22220254	EEF2K	-0.12	5.47e-08	Cardenas et al. 2019. PMID: 31300640	Genome-wide (Bonferroni threshold<0.05) but not attempted for replication
cg19415933	Albuterol	Drug response (BDR)	Nasal brushings	18	24170597	OSBPL1A	-0.14	6.36e-08	Cardenas et al. 2019. PMID: 31300640	Genome-wide (Bonferroni threshold<0.05) but not attempted for replication
cg10803827	Albuterol	Drug response (BDR)	Nasal brushings	5	122843309	SNX24	-0.04	6.71e-08	Cardenas et al. 2019. PMID: 31300640	Genome-wide (Bonferroni threshold<0.05) but not attempted for replication
cg12795965	Albuterol	Drug response (BDR)	Nasal brushings	14	58811074	DACT1	-0.05	9.1e-08	Cardenas et al. 2019. PMID: 31300640	Genome-wide (FDR<0.05) but not attempted for replication
cg22237104	Albuterol	Drug response (BDR)	Nasal brushings	17	50975554	SPAG9	-0.06	1.08e-07	Cardenas et al. 2019. PMID: 31300640	Genome-wide (FDR<0.05) but not attempted for replication
cg14053590	Albuterol	Drug response (BDR)	Nasal brushings	7	100723594	EPO	-0.09	1.37e-07	Cardenas et al. 2019. PMID: 31300640	Genome-wide (FDR<0.05) but not attempted for replication
cg27135163	Albuterol	Drug response (BDR)	Nasal brushings	16	87830718	SLC7A5	-0.19	1.48e-07	Cardenas et al. 2019. PMID: 31300640	Genome-wide (FDR<0.05) but not attempted for replication
cg15788652	Albuterol	Drug response (BDR)	Nasal brushings	19	18946736	HOMER3	-0.05	1.89e-07	Cardenas et al. 2019. PMID: 31300640	Genome-wide (FDR<0.05) but not attempted for replication
cg15908735	Albuterol	Drug response (BDR)	Nasal brushings	22	23811219	SMARCB1	-0.06	1.89e-07	Cardenas et al. 2019. PMID: 31300640	Genome-wide (FDR<0.05) but not attempted for replication
cg09924366	Albuterol	Drug response (BDR)	Nasal brushings	14	103729038	ZFYVE21	-0.23	2.74e-07	Cardenas et al. 2019. PMID: 31300640	Genome-wide (FDR<0.05) but not attempted for replication
cg04012931	Albuterol	Drug response (BDR)	Nasal brushings	6	30743387	IER3, FLOT1	0.08	2.76e-07	Cardenas et al. 2019. PMID: 31300640	Genome-wide (FDR<0.05) but not attempted for replication
cg17235526	Albuterol	Drug response (BDR)	Nasal brushings	1	65510668	LEPR	-0.14	3.15e-07	Cardenas et al. 2019. PMID: 31300640	Genome-wide (FDR<0.05) but not attempted for replication
cg00925450	Albuterol	Drug response (BDR)	Nasal brushings	2	161208546	TANK	-0.11	3.4e-07	Cardenas et al. 2019. PMID: 31300640	Genome-wide (FDR<0.05) but not attempted for replication
cg15747474	Albuterol	Drug response (BDR)	Nasal brushings	2	233542634	USP40	-0.04	3.6e-07	Cardenas et al. 2019. PMID: 31300640	Genome-wide (FDR<0.05) but not attempted for replication
cg01731023	Albuterol	Drug response (BDR)	Nasal brushings	4	1369698	UVSSA	-0.11	4.19e-07	Cardenas et al. 2019. PMID: 31300640	Genome-wide (FDR<0.05) but not attempted for replication
cg01887459	Albuterol	Drug response (BDR)	Nasal brushings	15	41023301	INO80	0.08	4.46e-07	Cardenas et al. 2019. PMID: 31300640	Genome-wide (FDR<0.05) but not attempted for replication
cg16642063	Albuterol	Drug response (BDR)	Nasal brushings	2	121335234	CLASP1	-0.16	4.5e-07	Cardenas et al. 2019. PMID: 31300640	Genome-wide (FDR<0.05) but not attempted for replication
cg08901704	Albuterol	Drug response (BDR)	Nasal brushings	4	8021587	ABLIM2	-0.01	4.75e-07	Cardenas et al. 2019. PMID: 31300640	Genome-wide (FDR<0.05) but not attempted for replication
cg02058994	Albuterol	Drug response (BDR)	Nasal brushings	5	2036522	IRX4	-0.05	5.14e-07	Cardenas et al. 2019. PMID: 31300640	Genome-wide (FDR<0.05) but not attempted for replication
cg16594910	Albuterol	Drug response (BDR)	Nasal brushings	11	132237525	NTM	-0.14	5.47e-07	Cardenas et al. 2019. PMID: 31300640	Genome-wide (FDR<0.05) but not attempted for replication
cg18774209	Albuterol	Drug response (BDR)	Nasal brushings	17	82730049	FN3KRP	-0.05	6.29e-07	Cardenas et al. 2019. PMID: 31300640	Genome-wide (FDR<0.05) but not attempted for replication
cg22058917	Albuterol	Drug response (BDR)	Nasal brushings	18	44099533	SETBP1	-0.16	6.39e-07	Cardenas et al. 2019. PMID: 31300640	Genome-wide (FDR<0.05) but not attempted for replication
cg24808280	Albuterol	Drug response (BDR)	Nasal brushings	1	169427630	CCDC181	0.02	7.11e-07	Cardenas et al. 2019. PMID: 31300640	Genome-wide (FDR<0.05) but not attempted for replication
cg16264537	Albuterol	Drug response (BDR)	Nasal brushings	1	4407991	LINC01777	0.09	7.15e-07	Cardenas et al. 2019. PMID: 31300640	Genome-wide (FDR<0.05) but not attempted for replication
cg06853075	Albuterol	Drug response (BDR)	Nasal brushings	20	1052938	RSPO4	0.07	7.3e-07	Cardenas et al. 2019. PMID: 31300640	Genome-wide (FDR<0.05) but not attempted for replication
cg26737948	Albuterol	Drug response (BDR)	Nasal brushings	11	63631078	ATL3	0.09	7.32e-07	Cardenas et al. 2019. PMID: 31300640	Genome-wide (FDR<0.05) but not attempted for replication
cg00032637	Albuterol	Drug response (BDR)	Nasal brushings	2	227295993	LOC654841, COL4A3	-0.11	7.45e-07	Cardenas et al. 2019. PMID: 31300640	Genome-wide (FDR<0.05) but not attempted for replication
cg13270078	Albuterol	Drug response (BDR)	Nasal brushings	13	42413108	AKAP11	-0.06	7.59e-07	Cardenas et al. 2019. PMID: 31300640	Genome-wide (FDR<0.05) but not attempted for replication
cg04325406	Albuterol	Drug response (BDR)	Nasal brushings	1	10326930	KIF1B	-0.08	8.7e-07	Cardenas et al. 2019. PMID: 31300640	Genome-wide (FDR<0.05) but not attempted for replication
cg14826711	Albuterol	Drug response (BDR)	Nasal brushings	1	169427671	CCDC181	0.04	8.96e-07	Cardenas et al. 2019. PMID: 31300640	Genome-wide (FDR<0.05) but not attempted for replication
cg13367234	Albuterol	Drug response (BDR)	Nasal brushings	1	16926702	CROCC	-0.04	9.63e-07	Cardenas et al. 2019. PMID: 31300640	Genome-wide (FDR<0.05) but not attempted for replication
cg22132386	Albuterol	Drug response (BDR)	Nasal brushings	21	44223449	ICOSLG	0.09	9.99e-07	Cardenas et al. 2019. PMID: 31300640	Genome-wide (FDR<0.05) but not attempted for replication
cg11591883	Albuterol	Drug response (BDR)	Nasal brushings	11	62411838	SCGB1A1	-0.1	1.02e-06	Cardenas et al. 2019. PMID: 31300640	Genome-wide (FDR<0.05) but not attempted for replication
cg07343885	Albuterol	Drug response (BDR)	Nasal brushings	1	161193499	ADAMTS4	-0.09	1.13e-06	Cardenas et al. 2019. PMID: 31300640	Genome-wide (FDR<0.05) but not attempted for replication
cg00065061	Albuterol	Drug response (BDR)	Nasal brushings	1	163950493	NUF2	-0.15	1.18e-06	Cardenas et al. 2019. PMID: 31300640	Genome-wide (FDR<0.05) but not attempted for replication
cg12261170	Albuterol	Drug response (BDR)	Nasal brushings	22	30026988	MTMR3, HORMAD2-AS1	0.1	1.2e-06	Cardenas et al. 2019. PMID: 31300640	Genome-wide (FDR<0.05) but not attempted for replication
cg12690857	Albuterol	Drug response (BDR)	Nasal brushings	15	50127674	ATP8B4	-0.03	1.44e-06	Cardenas et al. 2019. PMID: 31300640	Genome-wide (FDR<0.05) but not attempted for replication
cg02748382	Albuterol	Drug response (BDR)	Nasal brushings	3	71832099	PROK2	-0.1	1.48e-06	Cardenas et al. 2019. PMID: 31300640	Genome-wide (FDR<0.05) but not attempted for replication
cg20935760	Albuterol	Drug response (BDR)	Nasal brushings	2	88880670	MIR4436A	0.11	1.55e-06	Cardenas et al. 2019. PMID: 31300640	Genome-wide (FDR<0.05) but not attempted for replication
cg26647646	Albuterol	Drug response (BDR)	Nasal brushings	5	83220190	XRCC4	0.05	1.59e-06	Cardenas et al. 2019. PMID: 31300640	Genome-wide (FDR<0.05) but not attempted for replication
cg11227621	Albuterol	Drug response (BDR)	Nasal brushings	1	244835354	COX20, FAM36A	-0.09	1.7e-06	Cardenas et al. 2019. PMID: 31300640	Genome-wide (FDR<0.05) but not attempted for replication
cg14741969	Albuterol	Drug response (BDR)	Nasal brushings	11	95591295	FAM76B	-0.13	1.74e-06	Cardenas et al. 2019. PMID: 31300640	Genome-wide (FDR<0.05) but not attempted for replication
cg13246102	Albuterol	Drug response (BDR)	Nasal brushings	9	98193956	CORO2A	-0.04	2.18e-06	Cardenas et al. 2019. PMID: 31300640	Genome-wide (FDR<0.05) but not attempted for replication
cg10349887	Albuterol	Drug response (BDR)	Nasal brushings	13	99844821	CLYBL, LOC101927437	-0.09	2.19e-06	Cardenas et al. 2019. PMID: 31300640	Genome-wide (FDR<0.05) but not attempted for replication
cg15353589	Albuterol	Drug response (BDR)	Nasal brushings	1	209760016	TRAF3IP3	0.04	2.2e-06	Cardenas et al. 2019. PMID: 31300640	Genome-wide (FDR<0.05) but not attempted for replication
cg07689387	Albuterol	Drug response (BDR)	Nasal brushings	17	15445317	CDRT4	0.11	2.44e-06	Cardenas et al. 2019. PMID: 31300640	Genome-wide (FDR<0.05) but not attempted for replication
cg09799733	Albuterol	Drug response (BDR)	Nasal brushings	1	192974590	UCHL5	-0.27	2.62e-06	Cardenas et al. 2019. PMID: 31300640	Genome-wide (FDR<0.05) but not attempted for replication
cg22792655	Albuterol	Drug response (BDR)	Nasal brushings	9	72273558	GDA	-0.09	2.76e-06	Cardenas et al. 2019. PMID: 31300640	Genome-wide (FDR<0.05) but not attempted for replication
cg01012966	Albuterol	Drug response (BDR)	Nasal brushings	4	86261896	MAPK10	-0.11	2.79e-06	Cardenas et al. 2019. PMID: 31300640	Genome-wide (FDR<0.05) but not attempted for replication
cg04443542	Albuterol	Drug response (BDR)	Nasal brushings	12	63099179	AVPR1A	-0.1	2.79e-06	Cardenas et al. 2019. PMID: 31300640	Genome-wide (FDR<0.05) but not attempted for replication
cg21421779	Albuterol	Drug response (BDR)	Nasal brushings	3	44898614	TGM4	-0.31	2.8e-06	Cardenas et al. 2019. PMID: 31300640	Genome-wide (FDR<0.05) but not attempted for replication
cg22890620	Albuterol	Drug response (BDR)	Nasal brushings	19	3955731	DAPK3	-0.1	2.86e-06	Cardenas et al. 2019. PMID: 31300640	Genome-wide (FDR<0.05) but not attempted for replication
cg13597422	Albuterol	Drug response (BDR)	Nasal brushings	5	140676060	HARS	-0.07	2.95e-06	Cardenas et al. 2019. PMID: 31300640	Genome-wide (FDR<0.05) but not attempted for replication
cg20204349	Albuterol	Drug response (BDR)	Nasal brushings	12	226695	SLC6A13	0.06	3.19e-06	Cardenas et al. 2019. PMID: 31300640	Genome-wide (FDR<0.05) but not attempted for replication
cg04099420	Albuterol	Drug response (BDR)	Nasal brushings	6	3076120	RIPK1	-0.09	3.25e-06	Cardenas et al. 2019. PMID: 31300640	Genome-wide (FDR<0.05) but not attempted for replication
cg00931499	Albuterol	Drug response (BDR)	Nasal brushings	11	133999152	LOC100128239	-0.15	3.36e-06	Cardenas et al. 2019. PMID: 31300640	Genome-wide (FDR<0.05) but not attempted for replication
cg13234861	Albuterol	Drug response (BDR)	Nasal brushings	4	3760409	ADRA2C	-0.17	3.47e-06	Cardenas et al. 2019. PMID: 31300640	Genome-wide (FDR<0.05) but not attempted for replication
cg04241835	Albuterol	Drug response (BDR)	Nasal brushings	12	50120310	COX14, C12orf62	-0.11	3.62e-06	Cardenas et al. 2019. PMID: 31300640	Genome-wide (FDR<0.05) but not attempted for replication
cg02633953	Albuterol	Drug response (BDR)	Nasal brushings	11	125266910	PKNOX2	0.04	3.94e-06	Cardenas et al. 2019. PMID: 31300640	Genome-wide (FDR<0.05) but not attempted for replication
cg03459202	Albuterol	Drug response (BDR)	Nasal brushings	10	630800	DIP2C	-0.09	4.34e-06	Cardenas et al. 2019. PMID: 31300640	Genome-wide (FDR<0.05) but not attempted for replication
cg26172319	Albuterol	Drug response (BDR)	Nasal brushings	19	18311044	LSM4	0.1	4.38e-06	Cardenas et al. 2019. PMID: 31300640	Genome-wide (FDR<0.05) but not attempted for replication
cg17759047	Albuterol	Drug response (BDR)	Nasal brushings	14	92527894	RIN3	-0.09	4.69e-06	Cardenas et al. 2019. PMID: 31300640	Genome-wide (FDR<0.05) but not attempted for replication
cg12807419	Albuterol	Drug response (BDR)	Nasal brushings	19	56106458	ZNF787	-0.14	4.81e-06	Cardenas et al. 2019. PMID: 31300640	Genome-wide (FDR<0.05) but not attempted for replication
cg14051562	Albuterol	Drug response (BDR)	Nasal brushings	18	37494638	CELF4	-0.31	4.83e-06	Cardenas et al. 2019. PMID: 31300640	Genome-wide (FDR<0.05) but not attempted for replication
cg08047907	Albuterol	Drug response (BDR)	Nasal brushings	1	169427620	CCDC181, C1orf114	0.02	4.86e-06	Cardenas et al. 2019. PMID: 31300640	Genome-wide (FDR<0.05) but not attempted for replication
cg23805120	Albuterol	Drug response (BDR)	Nasal brushings	4	133461765	PCDH10	-0.09	4.96e-06	Cardenas et al. 2019. PMID: 31300640	Genome-wide (FDR<0.05) but not attempted for replication
cg20901711	Albuterol	Drug response (BDR)	Nasal brushings	2	237125043	COPS8	-0.2	5.18e-06	Cardenas et al. 2019. PMID: 31300640	Genome-wide (FDR<0.05) but not attempted for replication
cg11908057	Albuterol	Drug response (BDR)	Nasal brushings	7	27131535	HOXA4	0.14	5.28e-06	Cardenas et al. 2019. PMID: 31300640	Genome-wide (FDR<0.05) but not attempted for replication
cg11145581	Albuterol	Drug response (BDR)	Nasal brushings	1	23197142	HTR1D	-0.12	5.3e-06	Cardenas et al. 2019. PMID: 31300640	Genome-wide (FDR<0.05) but not attempted for replication
cg19801883	Albuterol	Drug response (BDR)	Nasal brushings	12	11556614	LINC01252	0.13	5.44e-06	Cardenas et al. 2019. PMID: 31300640	Genome-wide (FDR<0.05) but not attempted for replication
cg05114515	Albuterol	Drug response (BDR)	Nasal brushings	22	17982861	MICAL3	0.11	5.45e-06	Cardenas et al. 2019. PMID: 31300640	Genome-wide (FDR<0.05) but not attempted for replication
cg26074535	Albuterol	Drug response (BDR)	Nasal brushings	5	134758838	DDX46	-0.01	5.51e-06	Cardenas et al. 2019. PMID: 31300640	Genome-wide (FDR<0.05) but not attempted for replication
cg19882886	Albuterol	Drug response (BDR)	Nasal brushings	6	25042818	RIPOR2	-0.09	5.58e-06	Cardenas et al. 2019. PMID: 31300640	Genome-wide (FDR<0.05) but not attempted for replication
cg26465101	Albuterol	Drug response (BDR)	Nasal brushings	13	110714906	ING1	0.02	6.42e-06	Cardenas et al. 2019. PMID: 31300640	Genome-wide (FDR<0.05) but not attempted for replication
cg15993885	Albuterol	Drug response (BDR)	Nasal brushings	10	21350718	CASC10	-0.07	6.97e-06	Cardenas et al. 2019. PMID: 31300640	Genome-wide (FDR<0.05) but not attempted for replication
cg00580562	Albuterol	Drug response (BDR)	Nasal brushings	10	21500195	CASC10	0.16	7e-06	Cardenas et al. 2019. PMID: 31300640	Genome-wide (FDR<0.05) but not attempted for replication
cg12918981	Albuterol	Drug response (BDR)	Nasal brushings	7	128806305	CCDC136	-0.1	7.27e-06	Cardenas et al. 2019. PMID: 31300640	Genome-wide (FDR<0.05) but not attempted for replication
cg05881457	Albuterol	Drug response (BDR)	Nasal brushings	15	54273854	UNC13C	-0.15	8.16e-06	Cardenas et al. 2019. PMID: 31300640	Genome-wide (FDR<0.05) but not attempted for replication
cg15738084	Albuterol	Drug response (BDR)	Nasal brushings	16	88823872	GALNS	-0.05	8.18e-06	Cardenas et al. 2019. PMID: 31300640	Genome-wide (FDR<0.05) but not attempted for replication
cg10929004	Albuterol	Drug response (BDR)	Nasal brushings	12	52981196	EIF4B	0.01	8.23e-06	Cardenas et al. 2019. PMID: 31300640	Genome-wide (FDR<0.05) but not attempted for replication
cg23421114	Albuterol	Drug response (BDR)	Nasal brushings	10	11898636	PROSER2-AS1	-0.08	8.24e-06	Cardenas et al. 2019. PMID: 31300640	Genome-wide (FDR<0.05) but not attempted for replication
cg19271352	Albuterol	Drug response (BDR)	Nasal brushings	4	109828080	RRH	0.05	8.43e-06	Cardenas et al. 2019. PMID: 31300640	Genome-wide (FDR<0.05) but not attempted for replication
cg21999471	Albuterol	Drug response (BDR)	Nasal brushings	11	128685422	FLI1	0.06	8.72e-06	Cardenas et al. 2019. PMID: 31300640	Genome-wide (FDR<0.05) but not attempted for replication
cg26203256	Albuterol	Drug response (BDR)	Whole blood	10	109996297	ADD3-AS1	-0.02	1.85e-07	Martin-Almeida et al. 2022. PMID: 36979655	Suggestively association (FDR<0.1) and not attempted for replication
cg14985321	Albuterol	Drug response (BDR)	Whole blood	14	20355756	PARP2	-0.01	3.71e-07	Martin-Almeida et al. 2022. PMID: 36979655	Suggestively association (FDR<0.1) and not attempted for replication
cg06975120	Albuterol	Drug response (BDR)	Whole blood	9	136712404	FAM69B	-0.034	3.86e-07	Martin-Almeida et al. 2022. PMID: 36979655	Suggestively association (FDR<0.1) and not attempted for replication
cg08241295	Albuterol	Drug response (BDR)	Whole blood	7	77200662	CCDC146, FGL2	-0.026	6.75e-09	Perez-Garcia et al. 2023. PMID: 36796456	Genome-wide (FWER<0.05) and not replicated in populations with distinct ethnic background. Associated with meQTLs
cg15341340	Albuterol	Drug response (BDR)	Whole blood	19	12881423	DNASE2	0.018	7.84e-08	Perez-Garcia et al. 2023. PMID: 36796456	Genome-wide (FWER<0.05) and replicated in Latinos. Associated as eQTM
cg00352785	Albuterol	Drug response (BDR)	Whole blood	1	208037126	PLXNA2	-0.022	1.01e-07	Perez-Garcia et al. 2023. PMID: 36796456	Genome-wide (FDR<0.05) and not replicated in populations with distinct ethnic background
cg18341600	Albuterol	Drug response (BDR)	Whole blood	6	137777476	TNFAIP3, OLIG3	-0.025	1.6e-07	Perez-Garcia et al. 2023. PMID: 36796456	Genome-wide (FDR<0.05) and not replicated in populations with distinct ethnic background
cg07124719	Albuterol	Drug response (BDR)	Whole blood	4	79827398	GDEP	-0.022	2.13e-07	Perez-Garcia et al. 2023. PMID: 36796456	Genome-wide (FDR<0.05) and not replicated in populations with distinct ethnic background
cg14382954	Albuterol	Drug response (BDR)	Whole blood	8	116058442	LINC00536	0.014	2.29e-07	Perez-Garcia et al. 2023. PMID: 36796456	Genome-wide (FDR<0.05) and not replicated in populations with distinct ethnic background
cg09339568	Albuterol	Drug response (BDR)	Whole blood	22	36900271	CSF2RB; NCF4	-0.023	2.9e-07	Perez-Garcia et al. 2023. PMID: 36796456	Genome-wide (FDR<0.05) and not replicated in populations with distinct ethnic background. Flagged as potentially polymorphic probe (SNP at the CpG site)
cg14355482	Albuterol	Drug response (BDR)	Whole blood	21	21000721	NCAM2	-0.026	3.69e-07	Perez-Garcia et al. 2023. PMID: 36796456	Genome-wide (FDR<0.05) and not replicated in populations with distinct ethnic background
cg00823480	Albuterol	Drug response (BDR)	Whole blood	17	42016313	NKIRAS2, DNAJC7	-0.024	6.38e-07	Perez-Garcia et al. 2023. PMID: 36796456	Genome-wide (FDR<0.05) and not replicated in populations with distinct ethnic background
cg24304533	Albuterol	Drug response (BDR)	Whole blood	16	16049176	ABCC1	-0.027	7.45e-07	Perez-Garcia et al. 2023. PMID: 36796456	Genome-wide (FDR<0.05) and not replicated in populations with distinct ethnic background
cg13569779	Albuterol	Drug response (BDR)	Whole blood	5	168829246	SLIT3	-0.022	7.6e-07	Perez-Garcia et al. 2023. PMID: 36796456	Genome-wide (FDR<0.05) and not replicated in populations with distinct ethnic background. Flagged as potentially polymorphic probe (SNP within the probe)
cg01445399	Albuterol	Drug response (BDR)	Whole blood	1	87131251	LOC339524	-0.021	8.15e-07	Perez-Garcia et al. 2023. PMID: 36796456	Genome-wide (FDR<0.05) and not replicated in populations with distinct ethnic background
cg10271974	Albuterol	Drug response (BDR)	Whole blood	1	64453953	CACHD1,UBE2U	-0.023	8.39e-07	Perez-Garcia et al. 2023. PMID: 36796456	Genome-wide (FDR<0.05) and not replicated in populations with distinct ethnic background
cg00975929	Albuterol	Drug response (BDR)	Whole blood	3	133545342	CDV3; BFSP2	-0.018	8.95e-07	Perez-Garcia et al. 2023. PMID: 36796456	Genome-wide (FDR<0.05) and not replicated in populations with distinct ethnic background. Flagged as potentially cross-reactive probe
cg06689758	Albuterol	Drug response (BDR)	Whole blood	2	206982696	CPO,KFL7	-0.016	9.15e-07	Perez-Garcia et al. 2023. PMID: 36796456	Genome-wide (FDR<0.05) and not replicated in populations with distinct ethnic background
cg01167694	Albuterol	Drug response (BDR)	Whole blood	11	75698560	MAP6,MOGAT2	-0.021	9.51e-07	Perez-Garcia et al. 2023. PMID: 36796456	Genome-wide (FDR<0.05) and not replicated in populations with distinct ethnic background
cg10290200	Albuterol	Effect on DNAm	Nasal epithelial cells	7	128841241	FLNC	-0.39663	2.75798e-18	Perez-Garcia et al. 2023. PMID: 37784136	Genome-wide (FWER<0.05) and not replicated in a population with distinct ethnic background and age groups. Associated with meQTLs and as eQTM
cg00483640	Albuterol	Effect on DNAm	Nasal epithelial cells	6	2623249	MYLK4,LINC01600	-0.357795	2.05706e-17	Perez-Garcia et al. 2023. PMID: 37784136	Genome-wide (FWER<0.05) and replicated in a population with distinct ethnic background and age groups
cg15833511	Albuterol	Effect on DNAm	Nasal epithelial cells	20	36628395	SLA2	-0.318362	2.92226e-16	Perez-Garcia et al. 2023. PMID: 37784136	Genome-wide (FWER<0.05) and not replicated in a population with distinct ethnic background and age groups
cg24254891	Albuterol	Effect on DNAm	Nasal epithelial cells	22	39999311	FAM83F	-0.289886	4.16042e-13	Perez-Garcia et al. 2023. PMID: 37784136	Genome-wide (FWER<0.05) and not replicated in a population with distinct ethnic background and age groups
cg12510044	Albuterol	Effect on DNAm	Nasal epithelial cells	22	21761184	MAPK1	-0.27685	9.5623e-13	Perez-Garcia et al. 2023. PMID: 37784136	Genome-wide (FWER<0.05) and not replicated in a population with distinct ethnic background and age groups
cg02424494	Albuterol	Effect on DNAm	Nasal epithelial cells	2	238291487	PER2	-0.219	1.48734e-11	Perez-Garcia et al. 2023. PMID: 37784136	Genome-wide (FWER<0.05) and not replicated in a population with distinct ethnic background and age groups
cg03629778	Albuterol	Effect on DNAm	Nasal epithelial cells	7	130051485	ZC3HC1	-0.203372	2.42729e-11	Perez-Garcia et al. 2023. PMID: 37784136	Genome-wide (FWER<0.05) and not replicated in a population with distinct ethnic background and age groups
cg05673431	Albuterol	Effect on DNAm	Nasal epithelial cells	17	27544478	KSR1	-0.175376	4.46127e-11	Perez-Garcia et al. 2023. PMID: 37784136	Genome-wide (FWER<0.05) and replicated in a population with distinct ethnic background and age groups. Associated with meQTLs and as eQTM
cg11023970	Albuterol	Effect on DNAm	Nasal epithelial cells	10	6295886	PFKFB3	0.18109	1.54667e-10	Perez-Garcia et al. 2023. PMID: 37784136	Genome-wide (FWER<0.05) and not replicated in a population with distinct ethnic background and age groups
cg03956296	Albuterol	Effect on DNAm	Nasal epithelial cells	2	39724059	THUMPD2	-0.475172	1.65993e-09	Perez-Garcia et al. 2023. PMID: 37784136	Genome-wide (FWER<0.05) and not replicated in a population with distinct ethnic background and age groups
cg23032799	Albuterol	Effect on DNAm	Nasal epithelial cells	11	46274563	CREB3L1	-0.177175	3.47611e-09	Perez-Garcia et al. 2023. PMID: 37784136	Genome-wide (FWER<0.05) and replicated in a population with distinct ethnic background and age groups. Associated with meQTLs. Cross-tissue validated in bronchial epithelial cells
cg08161666	Albuterol	Effect on DNAm	Nasal epithelial cells	11	13013350	ARNTL	-0.360554	4.20178e-09	Perez-Garcia et al. 2023. PMID: 37784136	Genome-wide (FWER<0.05) and not replicated in a population with distinct ethnic background and age groups
cg10310427	Albuterol	Effect on DNAm	Nasal epithelial cells	6	30749208	IER3	-0.168643	7.50212e-09	Perez-Garcia et al. 2023. PMID: 37784136	Genome-wide (FWER<0.05) and not replicated in a population with distinct ethnic background and age groups
cg16769649	Albuterol	Effect on DNAm	Nasal epithelial cells	6	47358617	TNFRSF21	-0.266661	9.5502e-09	Perez-Garcia et al. 2023. PMID: 37784136	Genome-wide (FWER<0.05) and not replicated in a population with distinct ethnic background and age groups
cg26162522	Albuterol	Effect on DNAm	Nasal epithelial cells	1	56571443	PPAP2B	-0.202202	1.52231e-08	Perez-Garcia et al. 2023. PMID: 37784136	Genome-wide (FWER<0.05) and not replicated in a population with distinct ethnic background and age groups
cg16032470	Albuterol	Effect on DNAm	Nasal epithelial cells	20	33230393	BPIFA1	-0.174637	1.7756e-08	Perez-Garcia et al. 2023. PMID: 37784136	Genome-wide (FWER<0.05) and not replicated in a population with distinct ethnic background and age groups
cg03068616	Albuterol	Effect on DNAm	Nasal epithelial cells	6	6678265	LY86	-0.270735	1.97309e-08	Perez-Garcia et al. 2023. PMID: 37784136	Genome-wide (FWER<0.05) and not replicated in a population with distinct ethnic background and age groups
cg16519100	Albuterol	Effect on DNAm	Nasal epithelial cells	15	83200514	HDGFRP3	0.271398	2.65549e-08	Perez-Garcia et al. 2023. PMID: 37784136	Genome-wide (FWER<0.05) and not replicated in a population with distinct ethnic background and age groups
cg22208174	Albuterol	Effect on DNAm	Nasal epithelial cells	9	106880861	ZNF462	-0.23874	2.80658e-08	Perez-Garcia et al. 2023. PMID: 37784136	Genome-wide (FWER<0.05) and not replicated in a population with distinct ethnic background and age groups
cg12845391	Albuterol	Effect on DNAm	Nasal epithelial cells	6	137224161	IFNGR1	-0.129471	3.37799e-08	Perez-Garcia et al. 2023. PMID: 37784136	Genome-wide (FWER<0.05) and not replicated in a population with distinct ethnic background and age groups
cg03946667	Albuterol	Effect on DNAm	Nasal epithelial cells	5	136058672	TGFBI	-0.108626	4.53846e-08	Perez-Garcia et al. 2023. PMID: 37784136	Genome-wide (FWER<0.05) and not replicated in a population with distinct ethnic background and age groups
cg12845808	Albuterol	Effect on DNAm	Nasal epithelial cells	5	141959039	PCDH12	-0.146844	4.62951e-08	Perez-Garcia et al. 2023. PMID: 37784136	Genome-wide (FWER<0.05) and not replicated in a population with distinct ethnic background and age groups
cg01083910	Albuterol	Effect on DNAm	Nasal epithelial cells	2	47310574	LOC101927043,EPCAM	0.157346	1.09477e-07	Perez-Garcia et al. 2023. PMID: 37784136	Genome-wide (FDR<0.05) and not replicated in a population with distinct ethnic background and age groups
cg13172020	Albuterol	Effect on DNAm	Nasal epithelial cells	5	59746540	PDE4D	-0.13288	1.43898e-07	Perez-Garcia et al. 2023. PMID: 37784136	Genome-wide (FDR<0.05) and not replicated in a population with distinct ethnic background and age groups
cg20173976	Albuterol	Effect on DNAm	Nasal epithelial cells	18	57901315	ATP8B1	-0.284575	2.18772e-07	Perez-Garcia et al. 2023. PMID: 37784136	Genome-wide (FDR<0.05) and not replicated in a population with distinct ethnic background and age groups
cg07907216	Albuterol	Effect on DNAm	Nasal epithelial cells	4	108941832	COL25A1	-0.279432	2.32828e-07	Perez-Garcia et al. 2023. PMID: 37784136	Genome-wide (FDR<0.05) and not replicated in a population with distinct ethnic background and age groups
cg10271993	Albuterol	Effect on DNAm	Nasal epithelial cells	8	109581013	SYBU	-0.169002	3.33202e-07	Perez-Garcia et al. 2023. PMID: 37784136	Genome-wide (FDR<0.05) and not replicated in a population with distinct ethnic background and age groups
cg25243766	Albuterol	Effect on DNAm	Nasal epithelial cells	11	123451474	GRAMD1B	-0.170247	4.19516e-07	Perez-Garcia et al. 2023. PMID: 37784136	Genome-wide (FDR<0.05) and not replicated in a population with distinct ethnic background and age groups
cg05284643	Albuterol	Effect on DNAm	Nasal epithelial cells	1	205246562	TMCC2	0.187054	4.4293e-07	Perez-Garcia et al. 2023. PMID: 37784136	Genome-wide (FDR<0.05) and not replicated in a population with distinct ethnic background and age groups
cg13928566	Albuterol	Effect on DNAm	Nasal epithelial cells	12	130140051	FZD10	-0.134697	5.02639e-07	Perez-Garcia et al. 2023. PMID: 37784136	Genome-wide (FDR<0.05) and not replicated in a population with distinct ethnic background and age groups
cg21334677	Albuterol	Effect on DNAm	Nasal epithelial cells	17	4788182	GLTPD2	-0.254651	5.40202e-07	Perez-Garcia et al. 2023. PMID: 37784136	Genome-wide (FDR<0.05) and not replicated in a population with distinct ethnic background and age groups
cg00901816	Albuterol	Effect on DNAm	Nasal epithelial cells	15	27410953	GABRG3	-0.276607	5.64746e-07	Perez-Garcia et al. 2023. PMID: 37784136	Genome-wide (FDR<0.05) and not replicated in a population with distinct ethnic background and age groups
cg15589042	Albuterol	Effect on DNAm	Nasal epithelial cells	17	4788081	GLTPD2	-0.265388	5.69119e-07	Perez-Garcia et al. 2023. PMID: 37784136	Genome-wide (FDR<0.05) and not replicated in a population with distinct ethnic background and age groups
cg03995830	Albuterol	Effect on DNAm	Nasal epithelial cells	10	14740992	FAM107B	-0.115895	5.99131e-07	Perez-Garcia et al. 2023. PMID: 37784136	Genome-wide (FDR<0.05) and not replicated in a population with distinct ethnic background and age groups
cg15633082	Albuterol	Effect on DNAm	Nasal epithelial cells	7	158047644	PTPRN2	-0.0901799	7.75284e-07	Perez-Garcia et al. 2023. PMID: 37784136	Genome-wide (FDR<0.05) and not replicated in a population with distinct ethnic background and age groups
cg03525786	Albuterol	Effect on DNAm	Nasal epithelial cells	5	76790131	F2RL1	-0.213634	8.68462e-07	Perez-Garcia et al. 2023. PMID: 37784136	Genome-wide (FDR<0.05) and not replicated in a population with distinct ethnic background and age groups
cg23207054	Albuterol	Effect on DNAm	Nasal epithelial cells	17	40015277	CSF3	-0.290223	9.21756e-07	Perez-Garcia et al. 2023. PMID: 37784136	Genome-wide (FDR<0.05) and not replicated in a population with distinct ethnic background and age groups
cg02750308	Albuterol	Effect on DNAm	Nasal epithelial cells	4	112638252	LARP7,ZGRF1	0.203203	1.03836e-06	Perez-Garcia et al. 2023. PMID: 37784136	Genome-wide (FDR<0.05) and not replicated in a population with distinct ethnic background and age groups
cg08557669	Albuterol	Effect on DNAm	Nasal epithelial cells	11	63858714	MARK2	-0.214663	1.35691e-06	Perez-Garcia et al. 2023. PMID: 37784136	Genome-wide (FDR<0.05) and not replicated in a population with distinct ethnic background and age groups
cg04038943	Albuterol	Effect on DNAm	Nasal epithelial cells	1	45730625	IPP	0.204497	1.38074e-06	Perez-Garcia et al. 2023. PMID: 37784136	Genome-wide (FDR<0.05) and not replicated in a population with distinct ethnic background and age groups
cg08834429	Albuterol	Effect on DNAm	Nasal epithelial cells	16	67660959	ACD,PARD6A	-0.222003	1.41084e-06	Perez-Garcia et al. 2023. PMID: 37784136	Genome-wide (FDR<0.05) and not replicated in a population with distinct ethnic background and age groups
cg13030011	Albuterol	Effect on DNAm	Nasal epithelial cells	7	23411185	IGF2BP3	-0.212291	1.42953e-06	Perez-Garcia et al. 2023. PMID: 37784136	Genome-wide (FDR<0.05) and not replicated in a population with distinct ethnic background and age groups
cg04122198	Albuterol	Effect on DNAm	Nasal epithelial cells	2	158317668	CCDC148	-0.201104	1.45415e-06	Perez-Garcia et al. 2023. PMID: 37784136	Genome-wide (FDR<0.05) and not replicated in a population with distinct ethnic background and age groups
cg18202623	Albuterol	Effect on DNAm	Nasal epithelial cells	4	125315161	FAT4	-0.225058	1.55002e-06	Perez-Garcia et al. 2023. PMID: 37784136	Genome-wide (FDR<0.05) and not replicated in a population with distinct ethnic background and age groups
cg09247963	Albuterol	Effect on DNAm	Nasal epithelial cells	12	30754989	CAPRIN2	-0.162384	1.70726e-06	Perez-Garcia et al. 2023. PMID: 37784136	Genome-wide (FDR<0.05) and not replicated in a population with distinct ethnic background and age groups
cg26175287	Albuterol	Effect on DNAm	Nasal epithelial cells	14	95410672	C14orf139	-0.103623	1.86014e-06	Perez-Garcia et al. 2023. PMID: 37784136	Genome-wide (FDR<0.05) and not replicated in a population with distinct ethnic background and age groups
cg15427166	Albuterol	Effect on DNAm	Nasal epithelial cells	2	133326782	MIR7853,NCKAP5	-0.146235	2.19339e-06	Perez-Garcia et al. 2023. PMID: 37784136	Genome-wide (FDR<0.05) and not replicated in a population with distinct ethnic background and age groups
cg10194812	Albuterol	Effect on DNAm	Nasal epithelial cells	10	93600855	RBP4	-0.230394	2.37493e-06	Perez-Garcia et al. 2023. PMID: 37784136	Genome-wide (FDR<0.05) and not replicated in a population with distinct ethnic background and age groups
cg25562233	Albuterol	Effect on DNAm	Nasal epithelial cells	22	38168156	PLA2G6	-0.247665	2.53959e-06	Perez-Garcia et al. 2023. PMID: 37784136	Genome-wide (FDR<0.05) and not replicated in a population with distinct ethnic background and age groups
cg13174688	Albuterol	Effect on DNAm	Nasal epithelial cells	18	8801437	MTCL1	-0.213274	2.59975e-06	Perez-Garcia et al. 2023. PMID: 37784136	Genome-wide (FDR<0.05) and not replicated in a population with distinct ethnic background and age groups
cg25145977	Albuterol	Effect on DNAm	Nasal epithelial cells	11	82997595	RAB30	-0.210953	2.60069e-06	Perez-Garcia et al. 2023. PMID: 37784136	Genome-wide (FDR<0.05) and not replicated in a population with distinct ethnic background and age groups
cg15479068	Albuterol	Effect on DNAm	Nasal epithelial cells	22	33058458	SYN3	-0.148107	2.64793e-06	Perez-Garcia et al. 2023. PMID: 37784136	Genome-wide (FDR<0.05) and not replicated in a population with distinct ethnic background and age groups
cg22805990	Albuterol	Effect on DNAm	Nasal epithelial cells	7	30594886	GARS	0.149353	2.73976e-06	Perez-Garcia et al. 2023. PMID: 37784136	Genome-wide (FDR<0.05) and not replicated in a population with distinct ethnic background and age groups
cg07033577	Albuterol	Effect on DNAm	Nasal epithelial cells	17	57463424	MSI2	0.140601	2.86428e-06	Perez-Garcia et al. 2023. PMID: 37784136	Genome-wide (FDR<0.05) and not replicated in a population with distinct ethnic background and age groups
cg11225759	Albuterol	Effect on DNAm	Nasal epithelial cells	15	92071263	SLCO3A1	0.176326	2.99186e-06	Perez-Garcia et al. 2023. PMID: 37784136	Genome-wide (FDR<0.05) and not replicated in a population with distinct ethnic background and age groups
cg05122299	Albuterol	Effect on DNAm	Nasal epithelial cells	16	10599712	EMP2	0.170465	3.10201e-06	Perez-Garcia et al. 2023. PMID: 37784136	Genome-wide (FDR<0.05) and not replicated in a population with distinct ethnic background and age groups
cg17388916	Albuterol	Effect on DNAm	Nasal epithelial cells	9	128607984	MIR1268A,SPTAN1	-0.167946	3.28542e-06	Perez-Garcia et al. 2023. PMID: 37784136	Genome-wide (FDR<0.05) and not replicated in a population with distinct ethnic background and age groups
cg00047079	Albuterol	Effect on DNAm	Nasal epithelial cells	13	78614840	RNF219	0.100325	3.30407e-06	Perez-Garcia et al. 2023. PMID: 37784136	Genome-wide (FDR<0.05) and not replicated in a population with distinct ethnic background and age groups
cg16540215	Albuterol	Effect on DNAm	Nasal epithelial cells	11	43835375	HSD17B12	-0.332209	3.43866e-06	Perez-Garcia et al. 2023. PMID: 37784136	Genome-wide (FDR<0.05) and not replicated in a population with distinct ethnic background and age groups
cg02733432	Albuterol	Effect on DNAm	Nasal epithelial cells	10	124691076	FAM53B	0.127172	3.55601e-06	Perez-Garcia et al. 2023. PMID: 37784136	Genome-wide (FDR<0.05) and not replicated in a population with distinct ethnic background and age groups
cg26545845	Albuterol	Effect on DNAm	Nasal epithelial cells	10	97415338	PGAM1	0.139526	3.62961e-06	Perez-Garcia et al. 2023. PMID: 37784136	Genome-wide (FDR<0.05) and not replicated in a population with distinct ethnic background and age groups
cg11299602	Albuterol	Effect on DNAm	Nasal epithelial cells	3	150680718	ERICH6	0.158482	3.70324e-06	Perez-Garcia et al. 2023. PMID: 37784136	Genome-wide (FDR<0.05) and not replicated in a population with distinct ethnic background and age groups
cg22295628	Albuterol	Effect on DNAm	Nasal epithelial cells	17	1830139	RPA1,SMYD4	0.137177	3.79672e-06	Perez-Garcia et al. 2023. PMID: 37784136	Genome-wide (FDR<0.05) and not replicated in a population with distinct ethnic background and age groups
cg01830886	Albuterol	Effect on DNAm	Nasal epithelial cells	1	39170947	MACF1	-0.263593	4.0047e-06	Perez-Garcia et al. 2023. PMID: 37784136	Genome-wide (FDR<0.05) and not replicated in a population with distinct ethnic background and age groups
cg27268936	Albuterol	Effect on DNAm	Nasal epithelial cells	6	82086732	IBTK	-0.292532	4.38213e-06	Perez-Garcia et al. 2023. PMID: 37784136	Genome-wide (FDR<0.05) and not replicated in a population with distinct ethnic background and age groups
cg09589728	Albuterol	Effect on DNAm	Nasal epithelial cells	12	96045782	LTA4H	0.118214	4.53997e-06	Perez-Garcia et al. 2023. PMID: 37784136	Genome-wide (FDR<0.05) and not replicated in a population with distinct ethnic background and age groups
cg12377972	Mite-SIT	Effect on DNAm	PBMCs	5	132673938	IL4	+	0.008	Wang et al. 2018. PMID: 28603280	Nominal association and not attempted for replication
cg20087192	Mite-SIT	Effect on DNAm	PBMCs	3	58332533	PXK	0.170083	0.00121041	Wang et al. 2020. PMID: 32684341	Analyzed as DNA pools. Nominal association and not attempted for replication. Only included the top hypo- and hypermethylated CpGs reported by the authors
cg11973981	Mite-SIT	Effect on DNAm	PBMCs	7	16417958	ISPD	0.205867	0.00127868	Wang et al. 2020. PMID: 32684341	Analyzed as DNA pools. Nominal association and not attempted for replication. Only included the top hypo- and hypermethylated CpGs reported by the authors
cg23836570	Mite-SIT	Effect on DNAm	PBMCs	12	132501531	FBRSL1	0.180509	0.00279907	Wang et al. 2020. PMID: 32684341	Analyzed as DNA pools. Nominal association and not attempted for replication. Only included the top hypo- and hypermethylated CpGs reported by the authors
cg02017208	Mite-SIT	Effect on DNAm	PBMCs	14	102081407	HSP90AA1	0.118217	0.00552895	Wang et al. 2020. PMID: 32684341	Analyzed as DNA pools. Nominal association and validated by pyrosequencing. Not attempted for replication. Only included the top hypo- and hypermethylated CpGs reported by the authors
cg03446092	Mite-SIT	Effect on DNAm	PBMCs	10	133405788	MTG1	-0.10634	0.00596624	Wang et al. 2020. PMID: 32684341	Analyzed as DNA pools. Nominal association and not attempted for replication. Only included the top hypo- and hypermethylated CpGs reported by the authors
cg16255663	Mite-SIT	Effect on DNAm	PBMCs	10	129552735	MGMT	0.17063	0.00978087	Wang et al. 2020. PMID: 32684341	Analyzed as DNA pools. Nominal association and not attempted for replication. Only included the top hypo- and hypermethylated CpGs reported by the authors
cg14711243	Mite-SIT	Effect on DNAm	PBMCs	3	128878858	ACAD9	0.135408	0.0122383	Wang et al. 2020. PMID: 32684341	Analyzed as DNA pools. Nominal association and not attempted for replication. Only included the top hypo- and hypermethylated CpGs reported by the authors
cg04406784	Mite-SIT	Effect on DNAm	PBMCs	16	2114018	PKD1	0.140555	0.0144084	Wang et al. 2020. PMID: 32684341	Analyzed as DNA pools. Nominal association and not attempted for replication. Only included the top hypo- and hypermethylated CpGs reported by the authors
cg11601967	Mite-SIT	Effect on DNAm	PBMCs	7	1846755	MAD1L1	-0.139749	0.0151684	Wang et al. 2020. PMID: 32684341	Analyzed as DNA pools. Nominal association and not attempted for replication. Only included the top hypo- and hypermethylated CpGs reported by the authors
cg13935315	Mite-SIT	Effect on DNAm	PBMCs	19	12436946	ZNF443	-0.202698	0.015947	Wang et al. 2020. PMID: 32684341	Analyzed as DNA pools. Nominal association and not attempted for replication. Only included the top hypo- and hypermethylated CpGs reported by the authors
cg15897435	Mite-SIT	Effect on DNAm	PBMCs	4	77931528	MRPL1	0.177114	0.0171308	Wang et al. 2020. PMID: 32684341	Analyzed as DNA pools. Nominal association and not attempted for replication. Only included the top hypo- and hypermethylated CpGs reported by the authors
cg02923224	Mite-SIT	Effect on DNAm	PBMCs	3	60147357	FHIT	-0.118929	0.0195179	Wang et al. 2020. PMID: 32684341	Analyzed as DNA pools. Nominal association and not attempted for replication. Only included the top hypo- and hypermethylated CpGs reported by the authors
cg20141578	Mite-SIT	Effect on DNAm	PBMCs	12	12072328	BCL2L14	-0.133982	0.021784	Wang et al. 2020. PMID: 32684341	Analyzed as DNA pools. Nominal association and not attempted for replication. Only included the top hypo- and hypermethylated CpGs reported by the authors
cg05383619	Mite-SIT	Effect on DNAm	PBMCs	6	32586143	HLA-DRB1	0.149022	0.0241147	Wang et al. 2020. PMID: 32684341	Analyzed as DNA pools. Nominal association and not attempted for replication. Only included the top hypo- and hypermethylated CpGs reported by the authors
cg02512559	Mite-SIT	Effect on DNAm	PBMCs	16	75380656	CFDP1	-0.13327	0.0256805	Wang et al. 2020. PMID: 32684341	Analyzed as DNA pools. Nominal association and not attempted for replication. Only included the top hypo- and hypermethylated CpGs reported by the authors
cg24158878	Mite-SIT	Effect on DNAm	PBMCs	6	33169793	COL11A2	0.262044	0.0258215	Wang et al. 2020. PMID: 32684341	Analyzed as DNA pools. Nominal association and not attempted for replication. Only included the top hypo- and hypermethylated CpGs reported by the authors
cg20114890	Mite-SIT	Effect on DNAm	PBMCs	6	29888653	HLA-H	0.130139	0.0276923	Wang et al. 2020. PMID: 32684341	Analyzed as DNA pools. Nominal association and not attempted for replication. Only included the top hypo- and hypermethylated CpGs reported by the authors
cg09192412	Mite-SIT	Effect on DNAm	PBMCs	4	109699850	CASP6	0.121405	0.0278257	Wang et al. 2020. PMID: 32684341	Analyzed as DNA pools. Nominal association and not attempted for replication. Only included the top hypo- and hypermethylated CpGs reported by the authors
cg26882525	Mite-SIT	Effect on DNAm	PBMCs	5	151298306	SLC36A3	0.179025	0.0302556	Wang et al. 2020. PMID: 32684341	Analyzed as DNA pools. Nominal association and not attempted for replication. Only included the top hypo- and hypermethylated CpGs reported by the authors
cg01991743	Mite-SIT	Effect on DNAm	PBMCs	6	33085831	HLA-DPB1	0.171965	0.0320619	Wang et al. 2020. PMID: 32684341	Analyzed as DNA pools. Nominal association and not attempted for replication. Only included the top hypo- and hypermethylated CpGs reported by the authors
cg15550113	Mite-SIT	Effect on DNAm	PBMCs	20	62809618	OGFR	-0.193218	0.0328378	Wang et al. 2020. PMID: 32684341	Analyzed as DNA pools. Nominal association and not attempted for replication. Only included the top hypo- and hypermethylated CpGs reported by the authors
cg24634471	Mite-SIT	Effect on DNAm	PBMCs	8	142670383	JRK	0.1656	0.0334515	Wang et al. 2020. PMID: 32684341	Analyzed as DNA pools. Nominal association and not attempted for replication. Only included the top hypo- and hypermethylated CpGs reported by the authors
cg19405842	Mite-SIT	Effect on DNAm	PBMCs	1	2107222	PRKCZ	-0.302549	0.0348336	Wang et al. 2020. PMID: 32684341	Analyzed as DNA pools. Nominal association and not attempted for replication. Only included the top hypo- and hypermethylated CpGs reported by the authors
cg23291158	Mite-SIT	Effect on DNAm	PBMCs	10	77246626	KCNMA1	-0.120467	0.0351273	Wang et al. 2020. PMID: 32684341	Analyzed as DNA pools. Nominal association and not attempted for replication. Only included the top hypo- and hypermethylated CpGs reported by the authors
cg18001722	Mite-SIT	Effect on DNAm	PBMCs	10	119386777	GRK5	-0.130334	0.0355664	Wang et al. 2020. PMID: 32684341	Analyzed as DNA pools. Nominal association and not attempted for replication. Only included the top hypo- and hypermethylated CpGs reported by the authors
cg18146226	Mite-SIT	Effect on DNAm	PBMCs	3	187725479	BCL6	-0.109049	0.0364915	Wang et al. 2020. PMID: 32684341	Analyzed as DNA pools. Nominal association and validated by pyrosequencing. Not attempted for replication. Associated with gene expression. Only included the top hypo- and hypermethylated CpGs reported by the authors
cg10549986	Mite-SIT	Effect on DNAm	PBMCs	2	6878022	RSAD2	-0.106966	0.0381346	Wang et al. 2020. PMID: 32684341	Analyzed as DNA pools. Nominal association and not attempted for replication. Only included the top hypo- and hypermethylated CpGs reported by the authors
cg21272897	Mite-SIT	Effect on DNAm	PBMCs	1	21864960	HSPG2	0.366021	0.038552	Wang et al. 2020. PMID: 32684341	Analyzed as DNA pools. Nominal association and validated by pyrosequencing. Not attempted for replication. Associated with gene expression. Only included the top hypo- and hypermethylated CpGs reported by the authors
cg18032705	Mite-SIT	Effect on DNAm	PBMCs	20	48636504	PREX1	0.206832	0.0386452	Wang et al. 2020. PMID: 32684341	Analyzed as DNA pools. Nominal association and not attempted for replication. Only included the top hypo- and hypermethylated CpGs reported by the authors
cg21130926	Mite-SIT	Effect on DNAm	PBMCs	20	47786576	SULF2	-0.223942	0.0388441	Wang et al. 2020. PMID: 32684341	Analyzed as DNA pools. Nominal association and not attempted for replication. Only included the top hypo- and hypermethylated CpGs reported by the authors
cg18763100	Mite-SIT	Effect on DNAm	PBMCs	6	32949634	HLA-DMA	-0.175276	0.0405042	Wang et al. 2020. PMID: 32684341	Analyzed as DNA pools. Nominal association and not attempted for replication. Only included the top hypo- and hypermethylated CpGs reported by the authors
cg23224356	Mite-SIT	Effect on DNAm	PBMCs	2	97590270	ANKRD36B	0.161579	0.0405595	Wang et al. 2020. PMID: 32684341	Analyzed as DNA pools. Nominal association and not attempted for replication. Only included the top hypo- and hypermethylated CpGs reported by the authors
cg24506221	Mite-SIT	Effect on DNAm	PBMCs	1	109687779	GSTM1	-0.211147	0.041885	Wang et al. 2020. PMID: 32684341	Analyzed as DNA pools. Nominal association and not attempted for replication. Only included the top hypo- and hypermethylated CpGs reported by the authors
cg02715072	Mite-SIT	Effect on DNAm	PBMCs	6	32090899	TNXB	-0.154081	0.042976	Wang et al. 2020. PMID: 32684341	Analyzed as DNA pools. Nominal association and not attempted for replication. Only included the top hypo- and hypermethylated CpGs reported by the authors
cg19000611	Mite-SIT	Effect on DNAm	PBMCs	14	91731944	CATSPERB	0.135659	0.0439215	Wang et al. 2020. PMID: 32684341	Analyzed as DNA pools. Nominal association and not attempted for replication. Only included the top hypo- and hypermethylated CpGs reported by the authors
cg05533223	Mite-SIT	Effect on DNAm	PBMCs	X	73851359	XIST	-0.111004	0.0452248	Wang et al. 2020. PMID: 32684341	Analyzed as DNA pools. Nominal association and not attempted for replication. Only included the top hypo- and hypermethylated CpGs reported by the authors
cg27286337	Mite-SIT	Effect on DNAm	PBMCs	10	132741776	INPP5A	-0.15373	0.0475989	Wang et al. 2020. PMID: 32684341	Analyzed as DNA pools. Nominal association and not attempted for replication. Only included the top hypo- and hypermethylated CpGs reported by the authors
cg12161182	Mite-SIT	Effect on DNAm	PBMCs	12	618168	NINJ2	-0.144387	0.0477978	Wang et al. 2020. PMID: 32684341	Analyzed as DNA pools. Nominal association and not attempted for replication. Only included the top hypo- and hypermethylated CpGs reported by the authors
cg21210642	Mite-SIT	Effect on DNAm	PBMCs	9	98119713	TRIM14	-0.108446	0.0480979	Wang et al. 2020. PMID: 32684341	Analyzed as DNA pools. Nominal association and not attempted for replication. Only included the top hypo- and hypermethylated CpGs reported by the authors
cg24638099	Mite-SIT	Effect on DNAm	PBMCs	6	32558250	HLA-DRB6	0.188128	0.0492893	Wang et al. 2020. PMID: 32684341	Analyzed as DNA pools. Nominal association and not attempted for replication. Only included the top hypo- and hypermethylated CpGs reported by the authors
cg09261794	Mepolizumab	Effect on DNAm	Nasal brushings	6	33180120	COL11A2	0.0274	0.0106	Rakkar et al. 2024. PMID: 38386780	Genome-wide (FDR<0.05) but not attempted for replication. Reporting FDR instead of uncorrected p-values.
cg16243351	Mepolizumab	Effect on DNAm	Nasal brushings	11	35432043	PAMR1	0.0134	0.0159	Rakkar et al. 2024. PMID: 38386780	Genome-wide (FDR<0.05) but not attempted for replication. Reporting FDR instead of uncorrected p-values.
cg17748184	Mepolizumab	Effect on DNAm	Nasal brushings	1	222465682	NA	0.0045	0.0164	Rakkar et al. 2024. PMID: 38386780	Genome-wide (FDR<0.05) but not attempted for replication. Reporting FDR instead of uncorrected p-values.
cg15733917	Mepolizumab	Effect on DNAm	Nasal brushings	2	108534238	NA	-0.0078	0.0168	Rakkar et al. 2024. PMID: 38386780	Genome-wide (FDR<0.05) but not attempted for replication. Reporting FDR instead of uncorrected p-values.
cg13551227	Mepolizumab	Effect on DNAm	Nasal brushings	10	101844262	KCNIP2	0.012	0.0169	Rakkar et al. 2024. PMID: 38386780	Genome-wide (FDR<0.05) but not attempted for replication. Reporting FDR instead of uncorrected p-values.
cg07252627	Mepolizumab	Effect on DNAm	Nasal brushings	19	18268089	KIAA1683	0.0145	0.021	Rakkar et al. 2024. PMID: 38386780	Genome-wide (FDR<0.05) but not attempted for replication. Reporting FDR instead of uncorrected p-values.
cg11298262	Mepolizumab	Effect on DNAm	Nasal brushings	20	57434936	NA	0.0107	0.021	Rakkar et al. 2024. PMID: 38386780	Genome-wide (FDR<0.05) but not attempted for replication. Reporting FDR instead of uncorrected p-values.
cg22681114	Mepolizumab	Effect on DNAm	Nasal brushings	6	31155987	CCHCR1	0.0271	0.021	Rakkar et al. 2024. PMID: 38386780	Genome-wide (FDR<0.05) but not attempted for replication. Reporting FDR instead of uncorrected p-values.
cg06788631	Mepolizumab	Effect on DNAm	Nasal brushings	10	99540850	NA	0.0079	0.0226	Rakkar et al. 2024. PMID: 38386780	Genome-wide (FDR<0.05) but not attempted for replication. Reporting FDR instead of uncorrected p-values.
cg05214404	Mepolizumab	Effect on DNAm	Nasal brushings	4	37453740	C4orf19	0.006	0.0232	Rakkar et al. 2024. PMID: 38386780	Genome-wide (FDR<0.05) but not attempted for replication. Reporting FDR instead of uncorrected p-values.
cg09715562	Mepolizumab	Effect on DNAm	Nasal brushings	22	19085172	DGCR2	0.0411	0.0232	Rakkar et al. 2024. PMID: 38386780	Genome-wide (FDR<0.05) but not attempted for replication. Reporting FDR instead of uncorrected p-values.
cg10648252	Mepolizumab	Effect on DNAm	Nasal brushings	7	101825808	CUX1	0.0125	0.0232	Rakkar et al. 2024. PMID: 38386780	Genome-wide (FDR<0.05) but not attempted for replication. Reporting FDR instead of uncorrected p-values.
cg18471664	Mepolizumab	Effect on DNAm	Nasal brushings	3	4986458	NA	0.0065	0.0232	Rakkar et al. 2024. PMID: 38386780	Genome-wide (FDR<0.05) but not attempted for replication. Reporting FDR instead of uncorrected p-values.
cg14080745	Mepolizumab	Effect on DNAm	Nasal brushings	20	62925073	DIDO1	0.0045	0.0244	Rakkar et al. 2024. PMID: 38386780	Genome-wide (FDR<0.05) but not attempted for replication. Reporting FDR instead of uncorrected p-values.
cg24669932	Mepolizumab	Effect on DNAm	Nasal brushings	1	8817372	RERE	0.0109	0.0266	Rakkar et al. 2024. PMID: 38386780	Genome-wide (FDR<0.05) but not attempted for replication. Reporting FDR instead of uncorrected p-values.
cg20411278	Mepolizumab	Effect on DNAm	Nasal brushings	17	47651208	KPNB1	0.02	0.0329	Rakkar et al. 2024. PMID: 38386780	Genome-wide (FDR<0.05) but not attempted for replication. Reporting FDR instead of uncorrected p-values.
cg24670497	Mepolizumab	Effect on DNAm	Nasal brushings	1	15741632	TMEM82	0.0113	0.0329	Rakkar et al. 2024. PMID: 38386780	Genome-wide (FDR<0.05) but not attempted for replication. Reporting FDR instead of uncorrected p-values.
cg18301742	Mepolizumab	Effect on DNAm	Nasal brushings	21	32727899	PAXBP1-AS1	-0.0038	0.0331	Rakkar et al. 2024. PMID: 38386780	Genome-wide (FDR<0.05) but not attempted for replication. Reporting FDR instead of uncorrected p-values.
cg05683632	Mepolizumab	Effect on DNAm	Nasal brushings	19	40748078	C19orf54	0.013	0.0367	Rakkar et al. 2024. PMID: 38386780	Genome-wide (FDR<0.05) but not attempted for replication. Reporting FDR instead of uncorrected p-values.
cg09423080	Mepolizumab	Effect on DNAm	Nasal brushings	13	75537615	COMMD6	0.0018	0.0367	Rakkar et al. 2024. PMID: 38386780	Genome-wide (FDR<0.05) but not attempted for replication. Reporting FDR instead of uncorrected p-values.
cg26066560	Mepolizumab	Effect on DNAm	Nasal brushings	7	2046698	MAD1L1	0.0683	0.0367	Rakkar et al. 2024. PMID: 38386780	Genome-wide (FDR<0.05) but not attempted for replication. Reporting FDR instead of uncorrected p-values.
cg02151918	Mepolizumab	Effect on DNAm	Nasal brushings	11	70365162	PPFIA1	0.0165	0.0371	Rakkar et al. 2024. PMID: 38386780	Genome-wide (FDR<0.05) but not attempted for replication. Reporting FDR instead of uncorrected p-values.
cg02635677	Mepolizumab	Effect on DNAm	Nasal brushings	5	177396319	SLC34A1	0.0368	0.0371	Rakkar et al. 2024. PMID: 38386780	Genome-wide (FDR<0.05) but not attempted for replication. Reporting FDR instead of uncorrected p-values.
cg03010429	Mepolizumab	Effect on DNAm	Nasal brushings	2	133594923	NA	0.0163	0.0371	Rakkar et al. 2024. PMID: 38386780	Genome-wide (FDR<0.05) but not attempted for replication. Reporting FDR instead of uncorrected p-values.
cg05002732	Mepolizumab	Effect on DNAm	Nasal brushings	11	19240927	E2F8	0.0089	0.0371	Rakkar et al. 2024. PMID: 38386780	Genome-wide (FDR<0.05) but not attempted for replication. Reporting FDR instead of uncorrected p-values.
cg05095252	Mepolizumab	Effect on DNAm	Nasal brushings	2	149451528	LYPD6	0.0444	0.0371	Rakkar et al. 2024. PMID: 38386780	Genome-wide (FDR<0.05) but not attempted for replication. Reporting FDR instead of uncorrected p-values.
cg06211272	Mepolizumab	Effect on DNAm	Nasal brushings	1	58547003	OMA1	0.0033	0.0371	Rakkar et al. 2024. PMID: 38386780	Genome-wide (FDR<0.05) but not attempted for replication. Reporting FDR instead of uncorrected p-values.
cg06301443	Mepolizumab	Effect on DNAm	Nasal brushings	22	19819743	GNB1L	0.0094	0.0371	Rakkar et al. 2024. PMID: 38386780	Genome-wide (FDR<0.05) but not attempted for replication. Reporting FDR instead of uncorrected p-values.
cg08369629	Mepolizumab	Effect on DNAm	Nasal brushings	8	52685941	RB1CC1	0.1184	0.0371	Rakkar et al. 2024. PMID: 38386780	Genome-wide (FDR<0.05) but not attempted for replication. Reporting FDR instead of uncorrected p-values.
cg09099761	Mepolizumab	Effect on DNAm	Nasal brushings	10	70321934	LRRC20	0.0192	0.0371	Rakkar et al. 2024. PMID: 38386780	Genome-wide (FDR<0.05) but not attempted for replication. Reporting FDR instead of uncorrected p-values.
cg13469617	Mepolizumab	Effect on DNAm	Nasal brushings	21	38747564	LINC00114	0.0243	0.0371	Rakkar et al. 2024. PMID: 38386780	Genome-wide (FDR<0.05) but not attempted for replication. Reporting FDR instead of uncorrected p-values.
cg16226507	Mepolizumab	Effect on DNAm	Nasal brushings	5	181005814	BTNL3	0.0082	0.0371	Rakkar et al. 2024. PMID: 38386780	Genome-wide (FDR<0.05) but not attempted for replication. Reporting FDR instead of uncorrected p-values.
cg16373535	Mepolizumab	Effect on DNAm	Nasal brushings	5	1923008	NA	0.0176	0.0371	Rakkar et al. 2024. PMID: 38386780	Genome-wide (FDR<0.05) but not attempted for replication. Reporting FDR instead of uncorrected p-values.
cg17422500	Mepolizumab	Effect on DNAm	Nasal brushings	1	248858753	ZNF692	0.0031	0.0371	Rakkar et al. 2024. PMID: 38386780	Genome-wide (FDR<0.05) but not attempted for replication. Reporting FDR instead of uncorrected p-values.
cg18663341	Mepolizumab	Effect on DNAm	Nasal brushings	7	45108817	TBRG4	0.0121	0.0371	Rakkar et al. 2024. PMID: 38386780	Genome-wide (FDR<0.05) but not attempted for replication. Reporting FDR instead of uncorrected p-values.
cg18900832	Mepolizumab	Effect on DNAm	Nasal brushings	15	25058067	SNORD116-4	0.0335	0.0371	Rakkar et al. 2024. PMID: 38386780	Genome-wide (FDR<0.05) but not attempted for replication. Reporting FDR instead of uncorrected p-values.
cg18918010	Mepolizumab	Effect on DNAm	Nasal brushings	8	122859666	ZHX2	0.0105	0.0371	Rakkar et al. 2024. PMID: 38386780	Genome-wide (FDR<0.05) but not attempted for replication. Reporting FDR instead of uncorrected p-values.
cg20256649	Mepolizumab	Effect on DNAm	Nasal brushings	2	1937751	MYT1L	0.0173	0.0371	Rakkar et al. 2024. PMID: 38386780	Genome-wide (FDR<0.05) but not attempted for replication. Reporting FDR instead of uncorrected p-values.
cg21136271	Mepolizumab	Effect on DNAm	Nasal brushings	15	92603154	NA	0.0132	0.0371	Rakkar et al. 2024. PMID: 38386780	Genome-wide (FDR<0.05) but not attempted for replication. Reporting FDR instead of uncorrected p-values.
cg22347697	Mepolizumab	Effect on DNAm	Nasal brushings	19	47323906	NA	0.0319	0.0371	Rakkar et al. 2024. PMID: 38386780	Genome-wide (FDR<0.05) but not attempted for replication. Reporting FDR instead of uncorrected p-values.
cg23406506	Mepolizumab	Effect on DNAm	Nasal brushings	4	109815386	GAR1	0.0047	0.0371	Rakkar et al. 2024. PMID: 38386780	Genome-wide (FDR<0.05) but not attempted for replication. Reporting FDR instead of uncorrected p-values.
cg27406678	Mepolizumab	Effect on DNAm	Nasal brushings	4	84496459	NKX6-1	0.0104	0.0371	Rakkar et al. 2024. PMID: 38386780	Genome-wide (FDR<0.05) but not attempted for replication. Reporting FDR instead of uncorrected p-values.
cg24714082	Mepolizumab	Effect on DNAm	Nasal brushings	1	167625954	NA	0.0241	0.039	Rakkar et al. 2024. PMID: 38386780	Genome-wide (FDR<0.05) but not attempted for replication. Reporting FDR instead of uncorrected p-values.
ch.7.3189261R	Mepolizumab	Effect on DNAm	Nasal brushings	7	151792014	PRKAG2	0.008	0.039	Rakkar et al. 2024. PMID: 38386780	Genome-wide (FDR<0.05) but not attempted for replication. Reporting FDR instead of uncorrected p-values.
cg18427648	Mepolizumab	Effect on DNAm	Nasal brushings	4	145482717	SMAD1	0.005	0.0392	Rakkar et al. 2024. PMID: 38386780	Genome-wide (FDR<0.05) but not attempted for replication. Reporting FDR instead of uncorrected p-values.
cg16827359	Mepolizumab	Effect on DNAm	Nasal brushings	22	49158551	NA	0.0219	0.0421	Rakkar et al. 2024. PMID: 38386780	Genome-wide (FDR<0.05) but not attempted for replication. Reporting FDR instead of uncorrected p-values.
cg05579339	Mepolizumab	Effect on DNAm	Nasal brushings	14	77760636	C14orf178, SNW1	0.004	0.0454	Rakkar et al. 2024. PMID: 38386780	Genome-wide (FDR<0.05) but not attempted for replication. Reporting FDR instead of uncorrected p-values.
cg07906473	Mepolizumab	Effect on DNAm	Nasal brushings	16	88506878	ZFPM1	0.0154	0.0454	Rakkar et al. 2024. PMID: 38386780	Genome-wide (FDR<0.05) but not attempted for replication. Reporting FDR instead of uncorrected p-values.
cg12823530	Mepolizumab	Effect on DNAm	Nasal brushings	14	24082775	NRL	0.0158	0.0454	Rakkar et al. 2024. PMID: 38386780	Genome-wide (FDR<0.05) but not attempted for replication. Reporting FDR instead of uncorrected p-values.
cg14876117	Mepolizumab	Effect on DNAm	Nasal brushings	14	50962255	NA	0.0739	0.0454	Rakkar et al. 2024. PMID: 38386780	Genome-wide (FDR<0.05) but not attempted for replication. Reporting FDR instead of uncorrected p-values.
cg20207310	Mepolizumab	Effect on DNAm	Nasal brushings	1	244451487	ADSS	0.007	0.0454	Rakkar et al. 2024. PMID: 38386780	Genome-wide (FDR<0.05) but not attempted for replication. Reporting FDR instead of uncorrected p-values.
cg26744946	Mepolizumab	Effect on DNAm	Nasal brushings	8	143991665	GRINA	0.0226	0.0454	Rakkar et al. 2024. PMID: 38386780	Genome-wide (FDR<0.05) but not attempted for replication. Reporting FDR instead of uncorrected p-values.
cg27333547	Mepolizumab	Effect on DNAm	Nasal brushings	16	88072623	BANP	0.0218	0.0454	Rakkar et al. 2024. PMID: 38386780	Genome-wide (FDR<0.05) but not attempted for replication. Reporting FDR instead of uncorrected p-values.
*+ and - indicates a positive or negative association, respectively, of DNAm with drug exposure or treatment response. †Raw p-values reported for all studies except for the one focused on mepolizumab in which the authors only reported p-values adjusted by FDR. Abbreviations: BDR: bronchodilator drug response, eQTM: expression quantitative trait methylation, FDR: false discovery rate, FWER: family…

## Sheet: Table E2
Supplementary Table E2. Summary statistics and annotation of DMRs associated with asthma treatments.
Gene	Chromosome	Start_hg38	End_hg38	Drug	Outcome	Tissue	Effect	Adjusted-P-value	Reference	Observations
CEBPD	8	47763086	47763532	Albuterol	Drug response (BDR)	Whole blood	-	6.07e-09	Perez-Garcia et al. 2023. PMID: 36796456	Genome-wide (FDR<0.05) and identified using various alternative software. Not attempted for replication. Associated with meQTLs
ZNF205	16	3112225	3113228	Albuterol	Drug response (BDR)	Whole blood	+	1.05e-07	Perez-Garcia et al. 2023. PMID: 36796456	Genome-wide (FDR<0.05) and identified using various alternative software. Not attempted for replication. Associated with meQTLs and as eQTM.
CDKN1C	11	2869159	2869496	Albuterol	Drug response (BDR)	Whole blood	-	1.22e-07	Perez-Garcia et al. 2023. PMID: 36796456	Genome-wide (FDR<0.05) and identified using various alternative software. Not attempted for replication. Associated with meQTLs
FGL2	7	77200528	77200663	Albuterol	Drug response (BDR)	Whole blood	-	1.31e-06	Perez-Garcia et al. 2023. PMID: 36796456	Genome-wide (FDR<0.05) and identified using various alternative software. Not attempted for replication. Associated with meQTLs
GUSB	7	65954198	65954275	Albuterol	Drug response (BDR)	Whole blood	-	7.41e-06	Perez-Garcia et al. 2023. PMID: 36796456	Genome-wide (FDR<0.05) and identified using various alternative software. Not attempted for replication. Associated with meQTLs
C5orf63	5	126408755	126409453	Albuterol	Drug response (BDR)	Whole blood	-0.024	2.8e-07	Martin-Almeida et al. 2023. PMID: 31498880	Genome-wide (FDR<0.05) and identified using various alternative software. Not attempted for replication
PPFIBP2	11	7597813	7598150	Albuterol	Drug response (BDR)	Whole blood	-0.011	9.24e-07	Martin-Almeida et al. 2023. PMID: 31498880	Genome-wide (FDR<0.05) and identified using various alternative software. Not attempted for replication
RAMP1	2	238767350	238767779	Albuterol	Drug response (BDR)	Whole blood	-0.022	2.67e-06	Martin-Almeida et al. 2023. PMID: 31498880	Genome-wide (FDR<0.05) and identified using various alternative software. Not attempted for replication
LY6G5C	6	31650734	31650849	Albuterol	Drug response (BDR)	Whole blood	-0.023	8.96e-06	Martin-Almeida et al. 2023. PMID: 31498880	Genome-wide (FDR<0.05) and identified using various alternative software. Not attempted for replication
GLTPD2	17	4788081	4788183	Albuterol	Effect on DNAm	Nasal epithelial cells	-	3.752e-12	Perez-Garcia et al. 2023. PMID: 37784136	Genome-wide (FDR<0.05) and identified using various alternative software. Not attempted for replication
CREB3L1	11	46274469	46274643	Albuterol	Effect on DNAm	Nasal epithelial cells	-	9.81e-10	Perez-Garcia et al. 2023. PMID: 37784136	Genome-wide (FDR<0.05) and identified using various alternative software. Not attempted for replication
MYLK4	6	2623249	2623545	Albuterol	Effect on DNAm	Nasal epithelial cells	-	2.04e-07	Perez-Garcia et al. 2023. PMID: 37784136	Genome-wide (FDR<0.05) and identified using various alternative software. Not attempted for replication
CABYR	18	23992402	23992785	Albuterol	Effect on DNAm	Nasal epithelial cells	-	7.859e-05	Perez-Garcia et al. 2023. PMID: 37784136	Genome-wide (FDR<0.05) and identified using various alternative software. Not attempted for replication
NDRG1	8	133298310	133298476	Albuterol	Effect on DNAm	Nasal epithelial cells	-	0.000133	Perez-Garcia et al. 2023. PMID: 37784136	Genome-wide (FDR<0.05) and identified using various alternative software. Not attempted for replication
PER2	2	238300705	238300990	Albuterol	Effect on DNAm	Nasal epithelial cells	-	0.0005981	Perez-Garcia et al. 2023. PMID: 37784136	Genome-wide (FDR<0.05) and identified using various alternative software. Not attempted for replication
FOXQ1	6	1228715	1228752	Albuterol	Effect on DNAm	Nasal epithelial cells	+	0.0006729	Perez-Garcia et al. 2023. PMID: 37784136	Genome-wide (FDR<0.05) and identified using various alternative software. Not attempted for replication
KSR1	17	27544478	27544765	Albuterol	Effect on DNAm	Nasal epithelial cells	-	0.007275	Perez-Garcia et al. 2023. PMID: 37784136	Genome-wide (FDR<0.05) and identified using various alternative software. Not attempted for replication
DAZL	3	16605476	16605619	Albuterol	Effect on DNAm	Nasal epithelial cells	+	0.01274	Perez-Garcia et al. 2023. PMID: 37784136	Genome-wide (FDR<0.05) and identified using various alternative software. Not attempted for replication
*+ and - indicates a positive or negative association, respectively, of DNAm with drug exposure or treatment response. Abbreviations: BDR: bronchodilator drug response, eQTM: expression quantitative trait methylation, FDR: false discovery rate, FWER: family-wise error rate, ICS: inhaled corticosteroids, meQTL: methylation quantitative trait locus, OCS: oral corticosteroids, PBMC: peripheral blood…
